# Supplementary material for: Computational prediction of plasma protein binding of cyclic peptides from small molecule experimental data using sparse modeling techniques
Source: BMC Bioinformatics. 2018 Dec 31;19(Suppl 19):527. doi: 10.1186/s12859-018-2529-z (PMC6311893; doi:10.1186/s12859-018-2529-z)
Supplement: Supplementary file 1 — Table S1. referred to in the main article. http://www.bi.cs.titech.ac.jp/giw2018/SupplementaryTableS1.xlsx. (XLSX 86 kb) [file 12859_2018_2529_MOESM1_ESM.xlsx]

## Sheet: header
Additional File 1
Supplementary Table S1
Computational prediction of plasma protein binding of cyclic peptides from small molecule experimental data using sparse modeling techniques
Takashi Tajimi1, Naoki Wakui1,2, Keisuke Yanagisawa1,Yasushi Yoshikawa1,2, Masahito Ohue1,2, Yutaka Akiyama1,2,3*
1 Department of Computer Science, School of Computing, Tokyo Institute of Technology, 2-12-1 W8-76 Ookayama, Meguro-ku, Tokyo 152-8550, Japan 2 Middle-Molecule IT-based Drug Discovery Laboratory (MIDL), Tokyo Institute of Technology, RGBT2-A-1C 3-25-10 Tonomachi, Kawasaki-ku, Kawasaki city, Kanagawa 210-0821, Japan 3 Molecular Profiling Research Center for Drug Discovery (molprof), National Insti…
Email addresses: TT: tajimi@bi.c.titech.ac.jp NW: wakui@bi.c.titech.ac.jp KY: yanagisawa@bi.c.titech.ac.jp YY: y_yoshikawa@bi.c.titech.ac.jp MO: ohue@c.titech.ac.jp YA: akiyama@c.titech.ac.jp
Contents:
1-SM: Small molecule drug dataset (from Ingle et al. J Chem Inf Model 2016;56(11):2243-2252)
2-CP: Public cyclic peptide drug dataset
3-SCP: Original synthetic cyclic peptide dataset

## Sheet: 1-SM
id (from Ingle et al.)	molecule	PPB (fb)	SMILES	Set
1.0004	17-hydroxyprogesterone	0.85	OC1(CCC2C3C(CCC12C)C1(C(=CC(=O)CC1)CC3)C)C(=O)C	Dte
1.0005	17-a-estradiol	0.98	OC1CCC2C3C(CCC12C)c1c(cc(O)cc1)CC3	Dte
1.0012	3b(m-CF3)	0.62	Fc1cc2c(N(C=C(C(O)=O)C2=O)c2cc(ccc2)C(F)(F)F)cc1N1CCNCC1	Dte
1.0019	5b(m-OCH3)	0.35	Fc1cc2c(N(C=C(C(O)=O)C2=O)c2cc(OC)ccc2)cc1N1CCNCC1	Dte
1.0026	7c(p-NO2)	0.3	Fc1cc2c(N(C=C(C(O)=O)C2=O)c2ccc([N+](=O)[O-])cc2)cc1N1CCNCC1	Dte
1.003	acamprosate	0.03	S(O)(=O)(=O)CCCNC(=O)C	Dte
1.0035	acetanilide	0.07	O=C(Nc1ccccc1)C	Dte
1.0037	acetyldigitoxin	0.8	O1C(C)C(OC2OC(C)C(O)C(OC(=O)C)C2)C(O)CC1OC1C(OC(OC2CC3CCC4C(CCC5(C)C(CCC45O)C4=CC(OC4)=O)C3(CC2)C)CC1O)C	Dte
1.0043	adrafinil	0.8	S(=O)(C(c1ccccc1)c1ccccc1)CC(=O)NO	Dte
1.0045	albendazole sulfoxide	0.7	S(=O)(CCC)c1cc2nc([nH]c2cc1)NC(OC)=O	Dte
1.0046	alclofenac	0.99	Clc1cc(ccc1OCC=C)CC(O)=O	Dte
1.0049	alfadolone	0.3	OC1CC2CCC3C(C2(CC1)C)C(=O)CC1(C3CCC1C(=O)CO)C	Dte
1.0053	alphaxalone	0.4	OC1CC2CCC3C(C2(CC1)C)C(=O)CC1(C3CCC1C(=O)C)C	Dte
1.0058	amidopyrine	0.3	O=C1N(N(C)C(C)=C1N(C)C)c1ccccc1	Dte
1.0059	amifostine	0.04	S(P(O)(O)=O)CCNCCCN	Dte
1.006	amiloride	0.4	Clc1nc(C(=O)NC(N)=N)c(nc1N)N	Dte
1.0061	aminoglutethimide	0.24	O=C1NC(=O)CCC1(CC)c1ccc(N)cc1	Dte
1.0063	amithiozone	0.95	S=C(N\N=C\c1ccc(NC(=O)C)cc1)N	Dte
1.0067	amoxapine	0.9	Clc1cc2c(Oc3c(N=C2N2CCNCC2)cccc3)cc1	Dte
1.0071	aniracetam	0.66	O(C)c1ccc(cc1)C(=O)N1CCCC1=O	Dte
1.0073	aprobarbital	0.62	O=C1NC(=O)NC(=O)C1(C(C)C)CC=C	Dte
1.009	balsalazide	0.99	Oc1ccc(N=Nc2ccc(cc2)C(=O)NCCC(O)=O)cc1C(O)=O	Dte
1.0098	benoxaprofen	0.99	Clc1ccc(cc1)-c1oc2c(n1)cc(cc2)C(C(O)=O)C	Dte
1.0115	bromocriptine	0.95	Brc1[nH]c2c3c1CC1N(CC(C=C1c3ccc2)C(=O)NC1(OC2(O)N(C(CC(C)C)C(=O)N3C2CCC3)C1=O)C(C)C)C	Dte
1.0121	buspirone	0.95	O=C1N(CCCCN2CCN(CC2)c2ncccn2)C(=O)CC2(C1)CCCC2	Dte
1.013	Candesartan cilexetil	0.99	O(C(OC(OC(=O)c1c2n(Cc3ccc(cc3)-c3ccccc3-c3nn[nH]n3)c(OCC)nc2ccc1)C)=O)C1CCCCC1	Dte
1.0143	cefditoren-pivoxil	0.88	s1cnc(C)c1\C=C\C=1CSC2N(C(=O)C2NC(=O)\C(=N/OC)\c2nc(sc2)N)C=1C(OCOC(=O)C(C)(C)C)=O	Dte
1.0145	cefotiam	0.4	s1cc(nc1N)CC(=O)NC1C2SCC(CSc3nncn3CCN(C)C)=C(N2C1=O)C(O)=O	Dte
1.0157	chlorguanide	0.85	Clc1ccc(N\C(=N\C(=N\C(C)C)\N)\N)cc1	Dte
1.0171	clenbuterol	0.5	Clc1cc(cc(Cl)c1N)C(O)CNC(C)(C)C	Dte
1.0178	clopidogrel	0.98	Clc1ccccc1C(N1CCc2sccc2C1)C(OC)=O	Dte
1.0188	cyclobenzaprine	0.93	N(CC\C=C/1\c2c(C=Cc3c\1cccc3)cccc2)(C)C	Dte
1.0205	diclofenac acid	0.99	Clc1cccc(Cl)c1Nc1ccccc1CC(O)=O	Dte
1.021	dihydroergotamine	0.93	O1C(NC(=O)C2CC3C(N(C2)C)Cc2c4c3cccc4[nH]c2)(C)C(=O)N2C(Cc3ccccc3)C(=O)N3C(CCC3)C12O	Dte
1.0222	dydrogesterone	0.97	O=C1CCC2(C3C(C4CCC(C(=O)C)C4(CC3)C)C=CC2=C1)C	Dte
1.0223	ebastine	0.98	O(C(c1ccccc1)c1ccccc1)C1CCN(CC1)CCCC(=O)c1ccc(cc1)C(C)(C)C	Dte
1.0225	eflornithine	0	FC(F)C(N)(CCCN)C(O)=O	Dte
1.0234	ethanol	0	OCC	Dte
1.0242	etretinate	0.99	O(C)c1cc(C)c(\C=C\C(=C\C=C\C(=C\C(OCC)=O)\C)\C)c(C)c1C	Dte
1.0248	fenbufen	0.98	OC(=O)CCC(=O)c1ccc(cc1)-c1ccccc1	Dte
1.0258	flavonoids catechin	1	O1c2c(CC(O)C1c1cc(O)c(O)cc1)c(O)cc(O)c2	Dte
1.0265	flunisolide	0.5	FC1C2=CC(=O)C=CC2(C2C(C3CC4OC(OC4(C(=O)CO)C3(CC2O)C)(C)C)C1)C	Dte
1.0276	formoterol	0.62	O(C)c1ccc(cc1)CC(NCC(O)c1cc(NC=O)c(O)cc1)C	Dte
1.03	ibomal	0.34	BrC(CC1(C(C)C)C(=O)NC(=O)NC1=O)=C	Dte
1.0325	JMC_09	0.96	OC(=O)C(NC(=O)C(C)c1ccc(cc1)CC(C)C)C	Dte
1.0327	ketoconazole	0.92	Clc1cc(Cl)ccc1C1(OC(CO1)COc1ccc(N2CCN(CC2)C(=O)C)cc1)Cn1ccnc1	Dte
1.0329	laam	0.8	O(C(C(CC(N(C)C)C)(c1ccccc1)c1ccccc1)CC)C(=O)C	Dte
1.0336	levocabastine	0.55	Fc1ccc(cc1)C1(CCC(N2CC(C)C(CC2)(C(O)=O)c2ccccc2)CC1)C#N	Dte
1.0343	lomefloxacin	0.12	Fc1c2N(C=C(C(O)=O)C(=O)c2cc(F)c1N1CC(NCC1)C)CC	Dte
1.0345	lopinavir	0.99	O(CC(=O)NC(Cc1ccccc1)C(O)CC(NC(=O)C(N1CCCNC1=O)C(C)C)Cc1ccccc1)c1c(cccc1C)C	Dte
1.0346	loracarbef	0.25	ClC=1CCC2N(C(=O)C2NC(=O)C(N)c2ccccc2)C=1C(O)=O	Dte
1.0349	lymecycline	0.45	OC12C(CC3C(=C1O)C(=O)c1c(cccc1O)C3(O)C)C(N(C)C)C(=O)C(C(=O)NCNCCCCC(N)C(O)=O)=C2O	Dte
1.0355	medazepam	0.99	Clc1cc2c(N(CCN=C2c2ccccc2)C)cc1	Dte
1.0363	mephenytoin	0.4	O=C1N(C)C(=O)NC1(CC)c1ccccc1	Dte
1.0371	metastat	0.95	OC12C(CC(=O)C(C(=O)N)=C1O)CC1C(C2=O)=C(O)c2c(C1)cccc2O	Dte
1.0379	methylenedioxymethamphetamine	0.65	O1c2cc(ccc2OC1)CC(NC)C	Dte
1.0381	methylphenobarbital	0.5	O=C1N(C)C(=O)NC(=O)C1(CC)c1ccccc1	Dte
1.0386	miconazole	0.95	Clc1cc(Cl)ccc1C(OCc1ccc(Cl)cc1Cl)Cn1ccnc1	Dte
1.0389	milnacipran	0.13	O=C(N(CC)CC)C1(CC1CN)c1ccccc1	Dte
1.0409	N-desmethyl-imatinib	0.7	O=C(Nc1cc(Nc2nc(ccn2)-c2cccnc2)c(cc1)C)c1ccc(cc1)CN1CCNCC1	Dte
1.041	nebivolol	0.98	Fc1cc2CCC(Oc2cc1)C(O)CNCC(O)C1Oc2c(cc(F)cc2)CC1	Dte
1.0421	niridazole	0.85	s1c([N+](=O)[O-])cnc1N1CCNC1=O	Dte
1.0429	norgestimate	0.99	O(C(=O)C)C1(CCC2C3C(C4C(C\C(=N/O)\CC4)CC3)CCC12CC)C#C	Dte
1.043	norgestrel	0.97	OC1(CCC2C3C(C4C(=CC(=O)CC4)CC3)CCC12CC)C#C	Dte
1.0435	olanzapine	0.93	s1c2Nc3c(N=C(N4CCN(CC4)C)c2cc1C)cccc3	Dte
1.0444	oxandrolone	0.95	O1CC2(C(CC1=O)CCC1C3CCC(O)(C)C3(CCC12)C)C	Dte
1.0449	oxprenolol	0.77	O(CC(O)CNC(C)C)c1ccccc1OCC=C	Dte
1.0452	pamidronic acid	0.14	P(O)(O)(=O)C(P(O)(O)=O)(O)CCN	Dte
1.0455	pemoline	0.5	O1C(c2ccccc2)C(=O)N=C1N	Dte
1.0458	penicillin1	0.18	S1C2N(C(C(O)=O)C1(C)C)C(=O)C2NC=O	Dte
1.0462	penicillin13	0.66	S1C2N(C(C(O)=O)C1(C)C)C(=O)C2NC(=O)C(N)CCCCCC	Dte
1.0465	penicillin18	0.77	S1C2N(C(C(O)=O)C1(C)C)C(=O)C2NC(=O)Cc1c(OC)cccc1OC	Dte
1.0469	penicillin21	0.82	BrC(C(=O)NC1C2SC(C)(C)C(N2C1=O)C(O)=O)c1ccccc1	Dte
1.0471	penicillin23	0.94	Clc1cc(ccc1)C(Cl)C(=O)NC1C2SC(C)(C)C(N2C1=O)C(O)=O	Dte
1.0473	penicillin25	0.97	Clc1cc(ccc1Cl)C(Cl)C(=O)NC1C2SC(C)(C)C(N2C1=O)C(O)=O	Dte
1.0476	penicillin29	0.82	Clc1cc(ccc1Cl)C(N)C(=O)NC1C2SC(C)(C)C(N2C1=O)C(O)=O	Dte
1.0478	penicillin30	0.26	S1C2N(C(C(O)=O)C1(C)C)C(=O)C2NC(=O)C(F)c1cc(N)ccc1	Dte
1.0498	penicillin50	0.86	S1C2N(C(C(O)=O)C1(C)C)C(=O)C2NC(=O)C(Oc1ccccc1)CC	Dte
1.0512	penicillin64	0.86	S1C2N(C(C(O)=O)C1(C)C)C(=O)C2NC(=O)c1c2c(ccc1)cccc2	Dte
1.052	penicillin72	0.32	S1C2N(C(C(O)=O)C1(C)C)C(=O)C2NC(=O)CC(N)c1sccc1	Dte
1.0523	penicillin75	0.84	Clc1sc(cc1)C(OC)CC(=O)NC1C2SC(C)(C)C(N2C1=O)C(O)=O	Dte
1.053	pentachlorophenol	0.99	Clc1c(O)c(Cl)c(Cl)c(Cl)c1Cl	Dte
1.0546	phenylephrine	0.51	Oc1cc(ccc1)C(O)CNC	Dte
1.0551	pimozide	0.95	Fc1ccc(cc1)C(CCCN1CCC(n2c3c(nc2O)cccc3)CC1)c1ccc(F)cc1	Dte
1.0552	pinacidil	0.4	n1ccc(N\C(=N\C(C(C)(C)C)C)\NC#N)cc1	Dte
1.0559	pizotyline	0.91	s1c2c(cc1)/C(/c1c(CC2)cccc1)=C\1/CCN(CC/1)C	Dte
1.0576	progesterone	0.97	O=C1CCC2(C3C(C4CCC(C(=O)C)C4(CC3)C)CCC2=C1)C	Dte
1.0582	protriptyline	0.92	N(CCCC1c2c(C=Cc3c1cccc3)cccc2)C	Dte
1.0595	reproterol	0.5	Oc1cc(cc(O)c1)C(O)CNCCCn1c2c(nc1)N(C)C(=O)N(C)C2=O	Dte
1.0604	roxithromycin	0.78	O1C(CC)C(O)(C)C(O)C(C)\C(=N/OCOCCOC)\C(CC(O)(C)C(OC2OC(CC(N(C)C)C2O)C)C(C)C(OC2OC(C)C(O)C(OC)(C2)C)C(C)C1=O)C	Dte
1.0608	scutellarin	0.82	O1C(C(O)=O)C(O)C(O)C(O)C1Oc1cc2OC(=CC(=O)c2c(O)c1O)c1ccc(O)cc1	Dte
1.0611	sertraline	0.98	Clc1cc(ccc1Cl)C1CCC(NC)c2c1cccc2	Dte
1.0612	sibutramine	0.95	Clc1ccc(cc1)C1(CCC1)C(N(C)C)CC(C)C	Dte
1.0622	sulfadimidine	0.85	S(=O)(=O)(Nc1nc(cc(n1)C)C)c1ccc(N)cc1	Dte
1.0628	sulfamethoxypyridazine	0.75	S(=O)(=O)(Nc1nnc(OC)cc1)c1ccc(N)cc1	Dte
1.0632	sulfaphenazole	0.95	S(=O)(=O)(Nc1n(ncc1)-c1ccccc1)c1ccc(N)cc1	Dte
1.0636	sulfobromophthalein	0.99	Brc1c(Br)c(Br)c2c(C(OC2=O)(c2cc(S(O)(=O)=O)c(O)cc2)c2cc(S(O)(=O)=O)c(O)cc2)c1Br	Dte
1.0639	sulpiride	0.25	S(=O)(=O)(N)c1cc(C(=O)NCC2N(CCC2)CC)c(OC)cc1	Dte
1.0651	tertatolol	0.95	S1c2c(CCC1)cccc2OCC(O)CNC(C)(C)C	Dte
1.0658	thiamazole	0	Sc1nccn1C	Dte
1.066	thyroxine	0.99	Ic1cc(cc(I)c1Oc1cc(I)c(O)c(I)c1)CC(N)C(O)=O	Dte
1.0679	trandolapril	0.84	O(C(=O)C(NC(C(=O)N1C2C(CC1C(O)=O)CCCC2)C)CCc1ccccc1)CC	Dte
1.0682	trantinterol	0.29	Clc1cc(cc(C(F)(F)F)c1N)C(NC(C)(C)C)CO	Dte
1.0704	zileuton	0.93	s1c2c(cc1C(N(O)C(=O)N)C)cccc2	Dte
1.0705	zimeldine	0.9	Brc1ccc(cc1)\C(=C/CN(C)C)\c1cccnc1	Dte
1.0706	zomepirac	0.98	Clc1ccc(cc1)C(=O)c1n(C)c(cc1C)CC(O)=O	Dte
1.0708	zonisamide	0.4	S(=O)(=O)(N)Cc1noc2c1cccc2	Dte
1.0709	zotepine	0.97	Clc1cc2c(Sc3c(C=C2OCCN(C)C)cccc3)cc1	Dte
2.0014	Diclofenac	0.995	Clc1cccc(Cl)c1Nc1ccccc1CC(O)=O	Dte
2.0021	Quinidine	0.74	O(C)c1cc2c(nccc2C(O)C2N3CC(C(C2)CC3)C=C)cc1	Dte
4.0015	Amantadine	0.66	NC12CC3CC(C1)CC(C2)C3	Dte
4.002	Amitriptyline	0.94	N(CC\C=C/1\c2c(CCc3c\1cccc3)cccc2)(C)C	Dte
4.0027	Antipyrine	0.07	O=C1N(N(C)C(=C1)C)c1ccccc1	Dte
4.0036	Azapropazone	0.99	O=C1N2N(c3cc(ccc3N=C2N(C)C)C)C(=O)C1CCC	Dte
4.0046	Bevantolol	0.97	O(C)c1cc(ccc1OC)CCNCC(O)COc1cc(ccc1)C	Dte
4.0049	Bisoprolol	0.32	O(CC(O)CNC(C)C)c1ccc(cc1)COCCOC(C)C	Dte
4.0054	Bromopride	0.4	Brc1cc(C(=O)NCCN(CC)CC)c(OC)cc1N	Dte
4.006	Bunazosin	0.95	O(C)c1cc2c(nc(nc2N)N2CCCN(CC2)C(=O)CCC)cc1OC	Dte
4.0067	Carbenicillin	0.49	S1C2N(C(C(O)=O)C1(C)C)C(=O)C2NC(=O)C(C(O)=O)c1ccccc1	Dte
4.0074	Cefazolin	0.83	s1c(nnc1SCC=1CSC2N(C(=O)C2NC(=O)Cn2nnnc2)C=1C(O)=O)C	Dte
4.0077	Cefixime	0.68	s1cc(nc1N)/C(=N/OCC(O)=O)/C(=O)NC1C2SCC(C=C)=C(N2C1=O)C(O)=O	Dte
4.0082	Cefotaxime	0.38	s1cc(nc1N)/C(=N/OC)/C(=O)NC1C2SCC(COC(=O)C)=C(N2C1=O)C(O)=O	Dte
4.0096	Cetrorelix	0.86	Clc1ccc(cc1)CC(NC(=O)C(NC(=O)C)Cc1cc2c(cc1)cccc2)C(=O)NC(Cc1cccnc1)C(=O)NC(C(=O)NC(Cc1ccc(O)cc1)C(=O)NC(CCCNC(=O)N)C(=O)NC(CC(C)C)C(=O)NC(CCC\N=C(\N)/N)C(=O)N1CCCC1C(=O)NC(C(=O)N)C)CO	Dte
4.0097	Chlorambucil	0.99	ClCCN(CCCl)c1ccc(cc1)CCCC(O)=O	Dte
4.0115	Clinafloxacin	0.04	Clc1c2N(C=C(C(O)=O)C(=O)c2cc(F)c1N1CC(N)CC1)C1CC1	Dte
4.0117	Clomipramine	0.97	Clc1cc2N(c3c(CCc2cc1)cccc3)CCCN(C)C	Dte
4.0121	Cocaethylene	0.36	O(C(=O)c1ccccc1)C1CC2N(C(CC2)C1C(OCC)=O)C	Dte
4.0133	Decitabine	0	O1C(CO)C(O)CC1N1C=NC(=NC1=O)N	Dte
4.0141	Diatrizoic Acid (Amidotrizoate)	0.02	Ic1c(C(O)=O)c(I)c(NC(=O)C)c(I)c1NC(=O)C	Dte
4.0142	Diazepam	0.98	Clc1cc2c(N(C)C(=O)CN=C2c2ccccc2)cc1	Dte
4.0153	Diprafenone	0.98	O(CC(O)CNC(CC)(C)C)c1ccccc1C(=O)CCc1ccccc1	Dte
4.0155	Docetaxel	0.96	O1C2CC(O)C3(C(C(OC(=O)c4ccccc4)C4(O)CC(OC(=O)C(O)C(NC(OC(C)(C)C)=O)c5ccccc5)C(=C(C4(C)C)C(O)C3=O)C)C2(OC(=O)C)C1)C	Dte
4.0165	Eletriptan	0.85	S(=O)(=O)(CCc1cc2c([nH]cc2CC2N(CCC2)C)cc1)c1ccccc1	Dte
4.0167	Enalaprilat	0.46	OC(=O)C1N(CCC1)C(=O)C(NC(CCc1ccccc1)C(O)=O)C	Dte
4.0181	Etilefrine	0.24	Oc1cc(ccc1)C(O)CNCC	Dte
4.0189	Fentanyl	0.82	O=C(N(C1CCN(CC1)CCc1ccccc1)c1ccccc1)CC	Dte
4.0192	Flecainide	0.5	FC(F)(F)COc1ccc(OCC(F)(F)F)cc1C(=O)NCC1NCCCC1	Dte
4.0196	Flucytosine	0.02	Fc1cnc(O)nc1N	Dte
4.02	Fluorescein	0.87	O1C2=CC(=O)C=CC2=C(c2c1cc(O)cc2)c1ccccc1C(O)=O	Dte
4.0207	Fosfluconazole	0.96	P(OC(Cn1ncnc1)(Cn1ncnc1)c1ccc(F)cc1F)(O)(O)=O	Dte
4.0209	Fosinoprilat	0.99	P(O)(=O)(CCCCc1ccccc1)CC(=O)N1CC(CC1C(O)=O)C1CCCCC1	Dte
4.021	Frovatriptan	0.15	O=C(N)c1cc2c3CC(NC)CCc3[nH]c2cc1	Dte
4.023	Hydromorphone	0.1	O1C2C34C(C(N(CC3)C)Cc3c4c1c(O)cc3)CCC2=O	Dte
4.0236	Ibandronic Acid (Ibandronate)	0.85	P(O)(O)(=O)C(P(O)(O)=O)(O)CCN(CCCCC)C	Dte
4.0239	Idarubicin	0.95	O1C(C)C(O)C(N)CC1OC1CC(O)(Cc2c1c(O)c1c(C(=O)c3c(cccc3)C1=O)c2O)C(=O)C	Dte
4.0252	Iothalamic acid (Iothalamate)	0.02	Ic1c(C(=O)NC)c(I)c(NC(=O)C)c(I)c1C(O)=O	Dte
4.0254	Irinotecan	0.57	O1CC2=C(C=C3N(Cc4c3nc3c(cc(OC(=O)N5CCC(N6CCCCC6)CC5)cc3)c4CC)C2=O)C(O)(CC)C1=O	Dte
4.0262	Kanamycin	0.00999999	O1C(CN)C(O)C(O)C(O)C1OC1C(O)C(OC2OC(CO)C(O)C(N)C2O)C(N)CC1N	Dte
4.0268	Lamifiban	0.06	O(CC(O)=O)C1CCN(CC1)C(=O)C(NC(=O)c1ccc(cc1)C(N)=N)Cc1ccc(O)cc1	Dte
4.0271	Leuprolide	0.46	Oc1ccc(cc1)CC(NC(=O)C(NC(=O)C(NC(=O)C(NC(=O)C1NC(=O)CC1)Cc1nc[nH]c1)Cc1c2c([nH]c1)cccc2)CO)C(=O)NC(CC(C)C)C(=O)NC(CC(C)C)C(=O)NC(CCC\N=C(\N)/N)C(=O)N1CCCC1C(=O)NCC	Dte
4.0283	Lovastatin (acid)	0.96	O1C(CC(O)CC1=O)CCC1C2(C(=CC(CC2OC(=O)C(CC)C)C)C=CC1C)C	Dte
4.0284	Maprotiline	0.89	N(CCCC12CCC(c3c1cccc3)c1c2cccc1)C	Dte
4.0285	Maxipost	1	Clc1cc(C2(F)c3c(NC2=O)cc(cc3)C(F)(F)F)c(OC)cc1	Dte
4.0291	Mepivacaine	0.77	O=C(Nc1c(cccc1C)C)C1N(CCCC1)C	Dte
4.0294	Mercaptopurine	0.17	Sc1[nH]cnc-2ncnc1-2	Dte
4.0297	Methadone	0.84	O=C(C(CC(N(C)C)C)(c1ccccc1)c1ccccc1)CC	Dte
4.0302	Methyldopa	0.13	Oc1cc(ccc1O)CC(N)(C(O)=O)C	Dte
4.0303	Methylphenidate	0.18	O(C(=O)C(C1NCCCC1)c1ccccc1)C	Dte
4.0305	Metoclopramide	0.37	Clc1cc(C(=O)NCCN(CC)CC)c(OC)cc1N	Dte
4.0308	Metoprolol	0.11	O(CC(O)CNC(C)C)c1ccc(cc1)CCOC	Dte
4.031	Metronidazole	0.07	OCCn1c(ncc1[N+](=O)[O-])C	Dte
4.0313	Mibefradil	0.99	Fc1cc2c(cc1)C(C(C)C)C(OC(=O)COC)(CC2)CCN(CCCc1[nH]c2c(n1)cccc2)C	Dte
4.0318	Mitoxantrone	0.8	Oc1c2c(C(=O)c3c(C2=O)c(NCCNCCO)ccc3NCCNCCO)c(O)cc1	Dte
4.0321	Montelukast	0.99	Clc1cc2nc(ccc2cc1)\C=C\c1cc(ccc1)C(SCC1(CC1)CC(O)=O)CCc1ccccc1C(O)(C)C	Dte
4.0326	Nafcillin	0.88	S1C2N(C(C(O)=O)C1(C)C)C(=O)C2NC(=O)c1c2c(ccc1OCC)cccc2	Dte
4.0331	Naratriptan	0.29	S(=O)(=O)(NC)CCc1cc2c([nH]cc2C2CCN(CC2)C)cc1	Dte
4.0335	Netilmicin	0.05	O1C(OC2C(O)C(OC3OCC(O)(C)C(NC)C3O)C(NCC)CC2N)C(N)CC=C1CN	Dte
4.0341	Nisoldipine	1	O(C(=O)c1c(-c2ccccc2N(O)[O-])c(C(OC)=O)c(nc1C)C)CC(C)C	Dte
4.0349	Omeprazole	0.96	S(=O)(Cc1ncc(C)c(OC)c1C)c1[nH]c2c(n1)cc(OC)cc2	Dte
4.0371	Phenoxymethylpenicillin	0.67	S1C2N(C(C(O)=O)C1(C)C)C(=O)C2NC(=O)COc1ccccc1	Dte
4.0374	Pipecuronium	0.02	O(C(=O)C)C1C2(C(CC1N1CC[N+](CC1)(C)C)C1C(CC2)C2(CC(N3CC[N+](CC3)(C)C)C(OC(=O)C)CC2CC1)C)C	Dte
4.0375	Piperacillin	0.4	S1C2N(C(C(O)=O)C1(C)C)C(=O)C2NC(=O)C(NC(=O)N1CCN(CC)C(=O)C1=O)c1ccccc1	Dte
4.0377	Piritramide	0.94	O=C(N)C1(N2CCCCC2)CCN(CC1)CCC(C#N)(c1ccccc1)c1ccccc1	Dte
4.0384	Probenecid	0.88	S(=O)(=O)(N(CCC)CCC)c1ccc(cc1)C(O)=O	Dte
4.0391	Propranolol	0.9	O(CC(O)CNC(C)C)c1c2c(ccc1)cccc2	Dte
4.0392	Propylthiouracil	0.81	Sc1nc(cc(O)n1)CCC	Dte
4.0396	Quinacrine	0.87	Clc1cc2nc3c(cc(OC)cc3)c(NC(CCCN(CC)CC)C)c2cc1	Dte
4.0397	Quinaprilat	0.68	OC(=O)C1N(Cc2c(C1)cccc2)C(=O)C(NC(CCc1ccccc1)C(O)=O)C	Dte
4.0401	Ranitidine	0.1	S(Cc1oc(cc1)CN(C)C)CCN\C(\NC)=C\[N+](=O)[O-]	Dte
4.0404	Remifentanil	0.81	O(C(=O)C1(N(C(=O)CC)c2ccccc2)CCN(CC1)CCC(OC)=O)C	Dte
4.0408	Rifabutin	0.76	O1c2c3c4c(c(O)c2C)C(O)=C(NC(=O)/C(=C\C=C\C(C)C(O)C(C)C(O)C(C)C(OC(=O)C)C(C)C(OC)\C=C\OC1(C)C3=O)/C)C1=NC2(N=C14)CCN(CC2)CC(C)C	Dte
4.0418	Rosuvastatin	0.88	S(=O)(=O)(N(C)c1nc(-c2ccc(F)cc2)c(\C=C\C(O)CC(O)CC(O)=O)c(n1)C(C)C)C	Dte
4.0425	Sitafloxacin	0.49	Clc1c2N(C=C(C(O)=O)C(=O)c2cc(F)c1N1CC2(CC2)C(N)C1)C1CC1F	Dte
4.0434	Sulbenicillin	0.5	S1C2N(C(C(O)=O)C1(C)C)C(=O)C2NC(=O)C(S(O)(=O)=O)c1ccccc1	Dte
4.0436	Sulfamethoxazole	0.73	S(=O)(=O)(Nc1noc(c1)C)c1ccc(N)cc1	Dte
4.0452	Tenofovir	0.07	P(O)(O)(=O)COC(Cn1c2ncnc(N)c2nc1)C	Dte
4.0453	Tenoxicam	0.99	s1c2c(S(=O)(=O)N(C)C(C(=O)Nc3ncccc3)=C2O)cc1	Dte
4.0465	Tiagabine	0.96	s1ccc(C)c1\C(=C\CCN1CC(CCC1)C(O)=O)\c1sccc1C	Dte
4.0472	Tobramycin	0.05	O1C(CO)C(O)C(N)C(O)C1OC1C(O)C(OC2OC(CN)C(O)CC2N)C(N)CC1N	Dte
4.0475	Tolbutamide	0.95	S(=O)(=O)(NC(=O)NCCCC)c1ccc(cc1)C	Dte
4.0479	Tomopenem	0.09	S(C=1C(C2N(C(=O)C2C(O)C)C=1C(O)=O)C)C1CC(N(C1)C)C(=O)N1CC(NC(=O)C\N=C(\N)/N)CC1	Dte
4.0483	Traxoprodil	0.37	OC1(CCN(CC1)C(C(O)c1ccc(O)cc1)C)c1ccccc1	Dte
4.0509	Zidovudine	0.28	O1C(CO)C([N-][N+]#N)CC1N1C=C(C)C(=O)NC1=O	Dte
4.0513	Zolpidem	0.92	O=C(N(C)C)Cc1n2C=C(C=Cc2nc1-c1ccc(cc1)C)C	Dte
1.0001	3-Hydroxy Quinidine	0.6	O(C)c1cc2c(nccc2C(O)C2N3CC(O)(C(C2)CC3)C=C)cc1	Dtr
1.0002	d-(3__4-dihydroxy-phenyl)-g-valerolactone	0.35	O1C(CCC1=O)Cc1cc(O)c(O)cc1	Dtr
1.0003	10-hydroxycarbazepine	0.62	OC1Cc2c(N(c3c1cccc3)C(=O)N)cccc2	Dtr
1.0006	25-desacetylrifapentine	0.98	O1c2c3c4c(c(O)c2C)c(O)c(NC(=O)/C(=C\C=C\C(C)C(O)C(C)C(O)C(C)C(O)C(C)C(OC)\C=C\OC1(C)C3=O)/C)c(\C=N\N1CCN(CC1)C1CCCC1)c4O	Dtr
1.0007	2a(o-F)	0.31	Fc1cc2c(N(C=C(C(O)=O)C2=O)c2ccccc2F)cc1N1CCNCC1	Dtr
1.0008	2b(m-F)	0.51	Fc1cc2c(N(C=C(C(O)=O)C2=O)c2cc(F)ccc2)cc1N1CCNCC1	Dtr
1.0009	2-butyl-4-hydroxyanisole	0.85	O(C)c1ccc(O)cc1C(C)(C)C	Dtr
1.001	2c(p-F)	0.31	Fc1cc2c(N(C=C(C(O)=O)C2=O)c2ccc(F)cc2)cc1N1CCNCC1	Dtr
1.0011	3a(o-CF3)	0.38	Fc1cc2c(N(C=C(C(O)=O)C2=O)c2ccccc2C(F)(F)F)cc1N1CCNCC1	Dtr
1.0013	3c(p-CF3)	0.42	Fc1cc2c(N(C=C(C(O)=O)C2=O)c2ccc(cc2)C(F)(F)F)cc1N1CCNCC1	Dtr
1.0014	3-Carboxy-4-methyl-5-propyl-2- furan-propionic acid	0.99	o1c(CCC(O)=O)c(C(O)=O)c(C)c1CCC	Dtr
1.0015	4a(o-CH3)	0.37	Fc1cc2c(N(C=C(C(O)=O)C2=O)c2ccccc2C)cc1N1CCNCC1	Dtr
1.0016	4-aminosalicylic acid	0.62	Oc1cc(N)ccc1C(O)=O	Dtr
1.0017	4c(p-CH3)	0.42	Fc1cc2c(N(C=C(C(O)=O)C2=O)c2ccc(cc2)C)cc1N1CCNCC1	Dtr
1.0018	5a(o-OCH3)	0.29	Fc1cc2c(N(C=C(C(O)=O)C2=O)c2ccccc2OC)cc1N1CCNCC1	Dtr
1.002	5ba(m-OCH3__N-CH3)	0.54	Fc1cc2c(N(C=C(C(O)=O)C2=O)c2cc(OC)ccc2)cc1N1CCN(CC1)C	Dtr
1.0021	5c(p-OCH3)	0.31	Fc1cc2c(N(C=C(C(O)=O)C2=O)c2ccc(OC)cc2)cc1N1CCNCC1	Dtr
1.0022	5ca (p-OCH3__N-CH3)	0.43	Fc1cc2c(N(C=C(C(O)=O)C2=O)c2ccc(OC)cc2)cc1N1CCN(CC1)C	Dtr
1.0023	5cb (p-OCH3__N-C2H5)	0.51	Fc1cc2c(N(C=C(C(O)=O)C2=O)c2ccc(OC)cc2)cc1N1CCN(CC1)CC	Dtr
1.0024	5cc (p-OCH3__ N- C3H7	0.54	Fc1cc2c(N(C=C(C(O)=O)C2=O)c2ccc(OC)cc2)cc1N1CCN(CC1)CCC	Dtr
1.0025	7b(m-NO2)	0.66	Fc1cc2c(N(C=C(C(O)=O)C2=O)c2cc([N+](=O)[O-])ccc2)cc1N1CCNCC1	Dtr
1.0027	8b(m-OH)	0.35	Fc1cc2c(N(C=C(C(O)=O)C2=O)c2cc(O)ccc2)cc1N1CCNCC1	Dtr
1.0028	8c(p-OH)	0.35	Fc1cc2c(N(C=C(C(O)=O)C2=O)c2ccc(O)cc2)cc1N1CCNCC1	Dtr
1.0029	9-Hydroxyrisperidone	0.77	Fc1cc2onc(c2cc1)C1CCN(CC1)CCC=1C(=O)N2C(=NC=1C)C(O)CCC2	Dtr
1.0031	acarbose	0.15	O1C(C)C(NC2C=C(CO)C(O)C(O)C2O)C(O)C(O)C1OC1C(O)C(O)C(OC1CO)OC1C(O)C(O)C(OC1CO)O	Dtr
1.0032	aceclofenac	0.99	Clc1cccc(Cl)c1Nc1ccccc1CC(OCC(O)=O)=O	Dtr
1.0033	acemetacin	0.9	Clc1ccc(cc1)C(=O)n1c2c(cc(OC)cc2)c(CC(OCC(O)=O)=O)c1C	Dtr
1.0034	acenocoumarol	0.98	O1c2c(cccc2)C(=O)C(C(CC(=O)C)c2ccc([N+](=O)[O-])cc2)=C1O	Dtr
1.0036	acetohexamide	0.96	S(=O)(=O)(NC(=O)NC1CCCCC1)c1ccc(cc1)C(=O)C	Dtr
1.0038	acipimox	0.02	OC(=O)c1ncc([n+]([O-])c1)C	Dtr
1.0039	acirvastine	0.5	OC(=O)\C=C(/C)\c1nc(ccc1)/C(=C\CN1CCCC1)/c1ccc(cc1)C	Dtr
1.004	acitretin	0.99	O(C)c1cc(C)c(\C=C\C(=C\C=C\C(=C\C(O)=O)\C)\C)c(C)c1C	Dtr
1.0041	aclarubicin	0.43	O1C(C)C(OC2OC(C)C(OC3OC(C)C(=O)CC3)C(O)C2)C(N(C)C)CC1OC1CC(O)(CC)C(c2c1c(O)c1c(c2)C(=O)c2c(C1=O)c(O)ccc2)C(OC)=O	Dtr
1.0042	acrivastine	0.5	OC(=O)\C=C\c1nc(ccc1)/C(=C\CN1CCCC1)/c1ccc(cc1)C	Dtr
1.0044	albendazole	0.7	S(CCC)c1cc2nc([nH]c2cc1)NC(OC)=O	Dtr
1.0047	alcuronium	0.4	OC\C=C/1\C2C=3C4N(C=C5C\6CC7[N+](C/C/6=C\CO)(CCC67C5N(C=3)c3c6cccc3)CC=C)c3c(C45C([N+](C\1)(CC5)CC=C)C2)cccc3	Dtr
1.0048	alendronic acid	0.79	P(O)(O)(=O)C(P(O)(O)=O)(O)CCCN	Dtr
1.005	alfuzosin	0.9	O1CCCC1C(=O)NCCCN(C)c1nc(N)c2cc(OC)c(OC)cc2n1	Dtr
1.0051	almitrine	0.99	Fc1ccc(cc1)C(N1CCN(CC1)c1nc(nc(n1)NCC=C)NCC=C)c1ccc(F)cc1	Dtr
1.0052	alpha-acetyldigoxin	0.25	O1C(C)C(OC2OC(C)C(O)C(OC(=O)C)C2)C(O)CC1OC1C(OC(OC2CC3CCC4C(CC(O)C5(C)C(CCC45O)C4=CC(OC4)=O)C3(CC2)C)CC1O)C	Dtr
1.0054	alprostadil	0.92	OC1CC(=O)C(CCCCCCC(O)=O)C1\C=C\C(O)CCCCC	Dtr
1.0055	altretamine	0.94	n1c(nc(nc1N(C)C)N(C)C)N(C)C	Dtr
1.0056	ambroxol	0.9	Brc1cc(Br)cc(CNC2CCC(O)CC2)c1N	Dtr
1.0057	amdinocillin	0.14	S1C2N(C(C(O)=O)C1(C)C)C(=O)C2\N=C\N1CCCCCC1	Dtr
1.0062	amisulpride	0.16	S(=O)(=O)(CC)c1cc(C(=O)NCC2N(CCC2)CC)c(OC)cc1N	Dtr
1.0064	amobarbital	0.5	O=C1NC(=O)NC(=O)C1(CCC(C)C)CC	Dtr
1.0065	amodiaquine	0.9	Clc1cc2nccc(Nc3cc(CN(CC)CC)c(O)cc3)c2cc1	Dtr
1.0066	amosulalol	0.98	S(=O)(=O)(N)c1cc(ccc1C)C(O)CNCCOc1ccccc1OC	Dtr
1.0068	amphotericin-B	0.94	O1C(C)C(O)C(N)C(O)C1OC1\C=C\C=C\C=C\C=C\C=C\C=C\C=C\C(C)C(O)C(C)C(OC(=O)CC(O)CC(O)CCC(O)C(O)CC(O)CC2(OC(C1)C(C(O)=O)C(O)C2)O)C	Dtr
1.0069	amprenavir	0.9	S(=O)(=O)(N(CC(C)C)CC(O)C(NC(OC1CCOC1)=O)Cc1ccccc1)c1ccc(N)cc1	Dtr
1.007	anastrozole	0.44	n1cn(nc1)Cc1cc(cc(c1)C(C#N)(C)C)C(C#N)(C)C	Dtr
1.0072	aprindine	0.95	N(CCCN(CC)CC)(C1Cc2c(C1)cccc2)c1ccccc1	Dtr
1.0074	arbekacin	0.08	O1C(CO)C(O)C(N)C(O)C1OC1C(O)C(OC2OC(CCC2N)CN)C(N)CC1NC(=O)C(O)CCN	Dtr
1.0075	arbidol	0.91	Brc1cc2n(C)c(CSc3ccccc3)c(c2c(CN(C)C)c1O)C(OCC)=O	Dtr
1.0076	argipressin	0.02	S1SCC(NC(=O)C(NC(=O)C(NC(=O)C(NC(=O)C(NC(=O)C(N)C1)Cc1ccc(O)cc1)c1ccccc1)CCC(=O)N)CC(=O)N)C(=O)N1CCCC1C(=O)NC(CCC\N=C(\N)/N)C(=O)NCC(=O)N	Dtr
1.0077	artemether	0.5	O1C2OC3(OOC24C(CCC(C4CC3)C)C(C)C1OC)C	Dtr
1.0078	ascorbic acid	0.15	O1C(C(O)CO)C(=O)C(O)=C1O	Dtr
1.0079	astemizole	0.97	Fc1ccc(cc1)Cn1c2c(nc1NC1CCN(CC1)CCc1ccc(OC)cc1)cccc2	Dtr
1.008	Atazanavir	0.86	O(C(=O)NC(C(C)(C)C)C(=O)NC(Cc1ccccc1)C(O)CN(NC(=O)C(NC(OC)=O)C(C)(C)C)Cc1ccc(cc1)-c1ncccc1)C	Dtr
1.0081	atorvastatin	0.98	Fc1ccc(cc1)-c1n(CCC(O)CC(O)CC(O)=O)c(C(C)C)c(C(=O)Nc2ccccc2)c1-c1ccccc1	Dtr
1.0082	azacitidine	0.00999999	O1C(CO)C(O)C(O)C1N1C=NC(=NC1=O)N	Dtr
1.0083	azatadine	0.1	n1c/2c(CCc3c(cccc3)\C\2=C\2/CCN(CC/2)C)ccc1	Dtr
1.0084	azathioprine	0.25	S(c1n(cnc1[N+](=O)[O-])C)c1[nH]cnc-2ncnc1-2	Dtr
1.0085	azidocillin	0.8	S1C2N(C(C(O)=O)C1(C)C)C(=O)C2NC(=O)C(N=[N+]=[N-])c1ccccc1	Dtr
1.0086	azosemide	0.96	Clc1cc(NCc2sccc2)c(cc1S(=O)(=O)N)-c1nn[nH]n1	Dtr
1.0087	bacampicillin	0.2	S1C2N(C(C(OC(OC(OCC)=O)C)=O)C1(C)C)C(=O)C2NC(=O)C(N)c1ccccc1	Dtr
1.0088	baclofen	0.3	Clc1ccc(cc1)C(CC(O)=O)CN	Dtr
1.0089	baicalin	0.66	O1C(C(O)=O)C(O)C(O)C(O)C1Oc1cc2OC(=CC(=O)c2c(O)c1O)c1ccccc1	Dtr
1.0091	bambuterol	0.45	O(C(=O)N(C)C)c1cc(cc(OC(=O)N(C)C)c1)C(O)CNC(C)(C)C	Dtr
1.0092	barbital	0.1	O=C1NC(=O)NC(=O)C1(CC)CC	Dtr
1.0093	beclamide	0.47	ClCCC(=O)NCc1ccccc1	Dtr
1.0094	benazepril	0.96	O=C1N(c2c(CCC1NC(CCc1ccccc1)C(OCC)=O)cccc2)CC(O)=O	Dtr
1.0095	Benazeprilat	0.95	O=C1N(c2c(CCC1NC(CCc1ccccc1)C(O)=O)cccc2)CC(O)=O	Dtr
1.0097	bendrofluazide	0.94	S(=O)(=O)(N)c1cc2S(=O)(=O)NC(Nc2cc1C(F)(F)F)Cc1ccccc1	Dtr
1.0099	benzbromarone	0.99	Brc1cc(cc(Br)c1O)C(=O)c1c2c(oc1CC)cccc2	Dtr
1.01	benzydamine	0.1	O(CCCN(C)C)c1nn(c2c1cccc2)Cc1ccccc1	Dtr
1.0101	Bepridil	1	O(CC(C)C)CC(N1CCCC1)CN(Cc1ccccc1)c1ccccc1	Dtr
1.0102	beta-acetyldigoxin	0.15	O1C(C)C(OC2OC(C)C(OC(=O)C)C(O)C2)C(O)CC1OC1C(OC(OC2CC3CCC4C(CC(O)C5(C)C(CCC45O)C4=CC(OC4)=O)C3(CC2)C)CC1O)C	Dtr
1.0103	betahistine	0.03	n1ccccc1CCNC	Dtr
1.0104	bethanidine	0.1	N(=C(\NCc1ccccc1)/NC)/C	Dtr
1.0105	Bexarotene	0.99	OC(=O)c1ccc(cc1)C(=C)c1cc2c(cc1C)C(CCC2(C)C)(C)C	Dtr
1.0106	bezafibrate	0.95	Clc1ccc(cc1)C(=O)NCCc1ccc(OC(C(O)=O)(C)C)cc1	Dtr
1.0107	bicalutamide	0.96	S(=O)(=O)(CC(O)(C(=O)Nc1cc(C(F)(F)F)c(cc1)C#N)C)c1ccc(F)cc1	Dtr
1.0108	bifemelane	0.95	O(CCCCNC)c1ccccc1Cc1ccccc1	Dtr
1.0109	Bilirubin	1	O=C1N\C(=C/c2[nH]c(Cc3[nH]c(\C=C\4/NC(=O)C(C)=C/4C=C)c(C)c3CCC(O)=O)c(CCC(O)=O)c2C)\C(C)=C1C=C	Dtr
1.011	Binedaline	0.96	N(CCN(N1C=C(C2C1C=CC=C2)c1ccccc1)C)(C)C	Dtr
1.0111	biotin	0.2	S1CC2NC(=O)NC2C1CCCCC(O)=O	Dtr
1.0113	bopindolol	0.65	O(CC(OC(=O)c1ccccc1)CNC(C)(C)C)c1c2cc([nH]c2ccc1)C	Dtr
1.0116	brompheniramine	0.72	Brc1ccc(cc1)C(CCN(C)C)c1ncccc1	Dtr
1.0117	budipine	0.96	N1(CCC(CC1)(c1ccccc1)c1ccccc1)C(C)(C)C	Dtr
1.0118	buformin	0.1	N(=C(\N=C(\N)/N)/N)/CCCC	Dtr
1.0119	bupropion	0.75	Clc1cc(ccc1)C(=O)C(NC(C)(C)C)C	Dtr
1.012	buserelin	0.15	Oc1ccc(cc1)CC(NC(=O)C(NC(=O)C(NC(=O)C(NC(=O)C1NC(=O)CC1)Cc1nc[nH]c1)Cc1c2c([nH]c1)cccc2)CO)C(=O)NC(C(=O)NC(CC(C)C)C(=O)NC(CCC\N=C(\N)/N)C(=O)N1CCCC1C(=O)NCC)COC(C)(C)C	Dtr
1.0122	butobarbital	0.26	O=C1NC(=O)NC(=O)C1(CCCC)CC	Dtr
1.0123	butriptyline	0.95	N(CC(CC1c2c(CCc3c1cccc3)cccc2)C)(C)C	Dtr
1.0124	cabergoline	0.41	O=C(N(CCCN(C)C)C(=O)NCC)C1CC2C(N(C1)CC=C)Cc1c3c2cccc3[nH]c1	Dtr
1.0125	caffeic acid	0.66	Oc1cc(ccc1O)\C=C\C(O)=O	Dtr
1.0126	calcifediol	0.8	OC1C\C(=C/C=C\2/C3CCC(C(CCCC(O)(C)C)C)C3(CCC/2)C)\C(CC1)=C	Dtr
1.0127	calcitriol	0.95	OC1CC(O)C\C(=C/C=C\2/C3CCC(C(CCCC(O)(C)C)C)C3(CCC/2)C)\C1=C	Dtr
1.0128	Camptothecin	0.98	O1CC2=C(C=C3N(Cc4c3nc3c(c4)cccc3)C2=O)C(O)(CC)C1=O	Dtr
1.0129	candesartan	0.99	O(CC)c1nc2c(n1Cc1ccc(cc1)-c1ccccc1-c1nn[nH]n1)c(ccc2)C(O)=O	Dtr
1.0131	canrenoate	0.94	OC1(CCC2C3C(CCC12C)C1(C(=CC(=O)CC1)C=C3)C)CCC(O)=O	Dtr
1.0132	capecitabine	0.3	FC1=CN(C2OC(C)C(O)C2O)C(=O)N=C1NC(OCCCCC)=O	Dtr
1.0133	carbamazepine	0.75	O=C(N)N1c2c(C=Cc3c1cccc3)cccc2	Dtr
1.0134	carbendazim	0.67	O(C(=O)Nc1[nH]c2c(n1)cccc2)C	Dtr
1.0135	carbenoxolone	0.99	O(C(=O)CCC(O)=O)C1CCC2(C3C(CCC2C1(C)C)(C)C1(C(C2CC(CCC2(CC1)C)(C(O)=O)C)=CC3=O)C)C	Dtr
1.0136	carbidopa	0.36	Oc1cc(ccc1O)CC(NN)(C(O)=O)C	Dtr
1.0137	carbimazole	0.07	S=C1N(C=CN1C)C(OCC)=O	Dtr
1.0138	carisoprodol	0.58	O(CC(CCC)(COC(=O)N)C)C(=O)NC(C)C	Dtr
1.0139	Carprofen	0.99	Clc1cc2c3c([nH]c2cc1)cc(cc3)C(C(O)=O)C	Dtr
1.014	carteolol	0.15	O(CC(O)CNC(C)(C)C)c1c2CCC(=O)Nc2ccc1	Dtr
1.0141	cefaclor	0.25	ClC=1CSC2N(C(=O)C2NC(=O)C(N)c2ccccc2)C=1C(O)=O	Dtr
1.0142	cefdinir	0.65	s1cc(nc1N)/C(=N/O)/C(=O)NC1C2SCC(C=C)=C(N2C1=O)C(O)=O	Dtr
1.0144	cefonicid	0.98	S1C2N(C(=O)C2NC(=O)C(O)c2ccccc2)C(C(O)=O)=C(C1)CSc1nnnn1CS(O)(=O)=O	Dtr
1.0146	cefpodoxime proxetil	0.29	s1cc(nc1N)/C(=N/OC)/C(=O)NC1C2SCC(COC)=C(N2C1=O)C(OC(OC(OC(C)C)=O)C)=O	Dtr
1.0148	ceftibuten	0.65	s1cc(nc1N)/C(=N/CC(O)=O)/C(=O)NC1C2SCC=C(N2C1=O)C(O)=O	Dtr
1.0149	celecoxib	0.97	S(=O)(=O)(N)c1ccc(-n2nc(cc2-c2ccc(cc2)C)C(F)(F)F)cc1	Dtr
1.015	celiprolol	0.25	O(CC(O)CNC(C)(C)C)c1ccc(NC(=O)N(CC)CC)cc1C(=O)C	Dtr
1.0151	cephacetrile	0.2	S1C2N(C(=O)C2NC(=O)CC#N)C(C(O)=O)=C(C1)COC(=O)C	Dtr
1.0152	Cetiedil	0.74	s1cc(cc1)C(C(OCCN1CCCCCC1)=O)C1CCCCC1	Dtr
1.0153	cetirizine	0.55	Clc1ccc(cc1)C(N1CCN(CC1)CCOCC(O)=O)c1ccccc1	Dtr
1.0154	cevimeline	0.15	S1CC2(OC1C)C1CCN(C2)CC1	Dtr
1.0155	chloral-hydrate	0.35	ClC(Cl)(Cl)C(O)O	Dtr
1.0156	chlorcyclizine	0.87	Clc1ccc(cc1)C(N1CCN(CC1)C)c1ccccc1	Dtr
1.0158	chlormezanone	0.5	Clc1ccc(cc1)C1S(=O)(=O)CCC(=O)N1C	Dtr
1.0159	chlorobutanol	0.55	ClC(Cl)(Cl)C(O)(C)C	Dtr
1.016	chlorothiazide	0.7	Clc1cc2NC=NS(=O)(=O)c2cc1S(=O)(=O)N	Dtr
1.0161	chlorprothixene	0.99	Clc1cc\2c(Sc3c(cccc3)/C/2=C\CCN(C)C)cc1	Dtr
1.0162	cicletanine	0.93	Clc1ccc(cc1)C1OCc2c1cnc(C)c2O	Dtr
1.0163	cilazapril	0.25	O=C1N2N(CCCC1NC(CCc1ccccc1)C(OCC)=O)CCCC2C(O)=O	Dtr
1.0164	cilostazol	0.96	O(CCCCc1nnnn1C1CCCCC1)c1cc2CCC(=O)Nc2cc1	Dtr
1.0165	cimoxatone	0.94	O1C(CN(c2ccc(OCc3cc(ccc3)C#N)cc2)C1=O)COC	Dtr
1.0166	Cinacalcet hydrochloride	0.95	FC(F)(F)c1cc(ccc1)CCCNC(C)c1c2c(ccc1)cccc2	Dtr
1.0167	cinoxacin	0.64	O1c2c(OC1)cc1N(N=C(C(O)=O)C(=O)c1c2)CC	Dtr
1.0168	ciprofibrate	0.95	ClC1(Cl)CC1c1ccc(OC(C(O)=O)(C)C)cc1	Dtr
1.0169	cisapride	0.98	Clc1cc(C(=O)NC2CCN(CC2OC)CCCOc2ccc(F)cc2)c(OC)cc1N	Dtr
1.017	clavulanate	0.23	O\1C2N(C(C(O)=O)/C/1=C/CO)C(=O)C2	Dtr
1.0172	clobazam	0.92	Clc1cc2N(C(=O)CC(=O)N(c2cc1)C)c1ccccc1	Dtr
1.0173	clodronic acid	0.36	ClC(Cl)(P(O)(O)=O)P(O)(O)=O	Dtr
1.0174	clofibrate	0.96	Clc1ccc(OC(C(OCC)=O)(C)C)cc1	Dtr
1.0175	clofibric acid	0.98	Clc1ccc(OC(C(O)=O)(C)C)cc1	Dtr
1.0176	Clometacin	0.99	Clc1ccc(cc1)C(=O)c1c2c(n(CC(O)=O)c1C)cc(OC)cc2	Dtr
1.0177	clopamide	0.5	Clc1ccc(cc1S(=O)(=O)N)C(=O)NN1C(CCCC1C)C	Dtr
1.0179	cloprednol	0.8	ClC=1C2=CC(=O)C=CC2(C2C(C3CCC(O)(C(=O)CO)C3(CC2O)C)C=1)C	Dtr
1.018	clorazepic acid	0.91	Clc1cc2c(NC(=O)C(N=C2c2ccccc2)C(O)=O)cc1	Dtr
1.0181	clotrimazole	0.5	Clc1ccccc1C(n1ccnc1)(c1ccccc1)c1ccccc1	Dtr
1.0182	cloxacillin	0.95	Clc1ccccc1-c1noc(C)c1C(=O)NC1C2SC(C)(C)C(N2C1=O)C(O)=O	Dtr
1.0183	Combretastatin A4 phosphate	0.77	P(Oc1cc(ccc1OC)\C=C\c1cc(OC)c(OC)c(OC)c1)(O)(O)=O	Dtr
1.0184	cortisone acetate	0.95	OC1(CCC2C3C(C4(C(=CC(=O)CC4)CC3)C)C(=O)CC12C)C(=O)COC(=O)C	Dtr
1.0185	cromolyn	0.68	O1c2c(C(=O)C=C1C(O)=O)c(OCC(O)COc1c3c(OC(=CC3=O)C(O)=O)ccc1)ccc2	Dtr
1.0186	cyclizine	0.6	N1(CCN(CC1)C)C(c1ccccc1)c1ccccc1	Dtr
1.0187	cyclobarbital	0.7	O=C1NC(=O)NC(=O)C1(CC)C=1CCCCC=1	Dtr
1.0189	cycloserine	0.2	O1NC(=O)C(N)C1	Dtr
1.019	cytarabine	0.14	O1C(CO)C(O)C(O)C1N1C=CC(=NC1=O)N	Dtr
1.0191	dantrolene	0.89	o1c(ccc1\C=N\N1CC(=O)NC1=O)-c1ccc([N+](=O)[O-])cc1	Dtr
1.0192	debrisoquine	0.85	NC(=N)N1CCc2c(C1)cccc2	Dtr
1.0194	deflazacort	0.4	O1C2CC3C4C(C5(C(=CC(=O)C=C5)CC4)C)C(O)CC3(C)C2(N=C1C)C(=O)COC(=O)C	Dtr
1.0195	delavirdine	0.98	S(=O)(=O)(Nc1cc2cc([nH]c2cc1)C(=O)N1CCN(CC1)c1ncccc1NC(C)C)C	Dtr
1.0196	demeclocycline	0.54	Clc1c2c(C(O)=C3C(CC4C(O)(C(O)=C(C(=O)N)C(=O)C4N(C)C)C3=O)C2O)c(O)cc1	Dtr
1.0197	deslanoside	0.2	O1C(CO)C(O)C(O)C(O)C1OC1C(OC(OC2C(OC(OC3C(OC(OC4CC5CCC6C(CC(O)C7(C)C(CCC67O)C6=CC(OC6)=O)C5(CC4)C)CC3O)C)CC2O)C)CC1O)C	Dtr
1.0198	Desloratadine	0.84	Clc1cc2c(cc1)\C(\c1ncccc1CC2)=C\1/CCNCC/1	Dtr
1.0199	desogestrel	0.98	OC1(CCC2C3C(C4C(CC3)=CCCC4)C(CC12CC)=C)C#C	Dtr
1.02	dextroamphetamine	0.28	NC(Cc1ccccc1)C	Dtr
1.0201	dextrose	0.3	O1C(CO)C(O)C(O)C(O)C1O	Dtr
1.0202	dha-paclitaxel	1	O1C2CC(O)C3(C(C(OC(=O)c4ccccc4)C4(O)CC(OC(=O)C(OC(=O)CC\C=C\C\C=C\C\C=C\C\C=C\C\C=C\C\C=C\CC)C(NC(=O)c5ccccc5)c5ccccc5)C(=C(C4(C)C)C(OC(=O)C)C3=O)C)C2(OC(=O)C)C1)C	Dtr
1.0203	diamorphine	0	O1C2C34C(C(N(CC3)C)Cc3c4c1c(OC(=O)C)cc3)C=CC2OC(=O)C	Dtr
1.0204	diaziquone	0.79	O=C1C(N2CC2)=C(NC(OCC)=O)C(=O)C(N2CC2)=C1NC(OCC)=O	Dtr
1.0206	dicoumarol	0.99	O1c2c(cccc2)C(=O)C(CC=2C(=O)c3c(OC=2O)cccc3)=C1O	Dtr
1.0207	dieldrin	0.99	ClC12C3C(C4C5OC5C3C4)C(Cl)(C1(Cl)Cl)C(Cl)=C2Cl	Dtr
1.0208	diethylcarbamazine	0	O=C(N(CC)CC)N1CCN(CC1)C	Dtr
1.0209	Digitoxigenin	0.93	O1CC(=CC1=O)C1CCC2(O)C3C(CCC12C)C1(C(CC(O)CC1)CC3)C	Dtr
1.0211	dipyridamole	0.99	OCCN(CCO)c1nc(N2CCCCC2)c2nc(nc(N3CCCCC3)c2n1)N(CCO)CCO	Dtr
1.0212	dipyrone	0.6	S(O)(=O)(=O)CN(C)C=1C(=O)N(N(C)C=1C)c1ccccc1	Dtr
1.0213	disulfiram	0.5	S(SC(=S)N(CC)CC)C(=S)N(CC)CC	Dtr
1.0214	dolasetron	0.7	O(C(=O)c1c2c([nH]c1)cccc2)C1CC2N3CC(=O)C(C2)CC3C1	Dtr
1.0215	donepezil	0.9	O(C)c1cc2c(CC(CC3CCN(CC3)Cc3ccccc3)C2=O)cc1OC	Dtr
1.0216	dopamine	0.1	Oc1cc(ccc1O)CCN	Dtr
1.0217	dorzolamide	0.3	s1c2S(=O)(=O)C(CC(NCC)c2cc1S(=O)(=O)N)C	Dtr
1.0218	dothiepin	0.85	S1Cc2c(cccc2)\C(\c2c1cccc2)=C\CCN(C)C	Dtr
1.0219	droperidol	0.95	Fc1ccc(cc1)C(=O)CCCN1CCC(n2c3c(nc2O)cccc3)=CC1	Dtr
1.022	drospirenone	0.97	O1C2(C3C(C4C5C(CCC24C)C2(C(=CC(=O)CC2)C2C5C2)C)C3)CCC1=O	Dtr
1.0221	Duloxetine	0.9	s1cccc1C(Oc1c2c(ccc1)cccc2)CCNC	Dtr
1.0224	efavirenz	0.99	Clc1cc2c(NC(OC2(C#CC2CC2)C(F)(F)F)=O)cc1	Dtr
1.0226	enalapril	0.55	O(C(=O)C(NC(C(=O)N1CCCC1C(O)=O)C)CCc1ccccc1)CC	Dtr
1.0227	Epalrestat	0.9	S1/C(=C\C(=C\c2ccccc2)\C)/C(=O)N(CC(O)=O)C1=S	Dtr
1.0228	Epigallocatechin gallate	0.91	O1c2c(CC(OC(=O)c3cc(O)c(O)c(O)c3)C1c1cc(O)c(O)c(O)c1)c(O)cc(O)c2	Dtr
1.0229	epinephrine	0.5	Oc1cc(ccc1O)C(O)CNC	Dtr
1.023	eplerenone	0.46	O1C2(CCC1=O)CCC1C3C4(OC4CC12C)C1(C(CC3C(OC)=O)=CC(=O)CC1)C	Dtr
1.0231	erythromycylamine	0.22	O1C(OC2C(C)C(OC3OC(C)C(O)C(OC)(C3)C)C(CC(OC(CC)C(O)(C)C(O)C(C)C(N)C(CC2(O)C)C)=O)C)C(O)C(N(C)C)CC1C	Dtr
1.0232	estazolam	0.93	Clc1cc2c(-n3c(nnc3)CN=C2c2ccccc2)cc1	Dtr
1.0233	ethacrynic acid	0.9	Clc1c(Cl)c(OCC(O)=O)ccc1C(=O)C(CC)=C	Dtr
1.0235	ethchlorvynol	0.6	Cl\C=C\C(O)(CC)C#C	Dtr
1.0236	ethionamide	0.3	S=C(N)c1cc(ncc1)CC	Dtr
1.0237	ethosuximide	0	O=C1NC(=O)CC1(CC)C	Dtr
1.0238	ethyl-biscoumacetate	0.9	O1c2c(cccc2)C(=O)C(C(C(OCC)=O)C=2C(=O)c3c(OC=2O)cccc3)C1O	Dtr
1.0239	etidocaine	0.94	O=C(Nc1c(cccc1C)C)C(N(CCC)CC)CC	Dtr
1.024	etizolam	0.93	Clc1ccccc1C1=NCc2n(-c3sc(cc13)CC)c(nn2)C	Dtr
1.0241	etodolac	0.99	O1CCc2c([nH]c3c2cccc3CC)C1(CC(O)=O)CC	Dtr
1.0243	everolimus	0.74	O1C(CC(=O)C(\C=C(/C)\C(O)C(OC)C(=O)C(CC(\C=C\C=C\C=C(/C)\C(OC)CC2OC(O)(C(=O)C(=O)N3C(CCCC3)C1=O)C(CC2)C)C)C)C)C(CC1CC(OC)C(OCCO)CC1)C	Dtr
1.0244	exemestane	0.9	O=C1CCC2C3C(CCC12C)C1(C(=CC(=O)C=C1)C(C3)=C)C	Dtr
1.0245	Ezetimibe	0.9	Fc1ccc(cc1)C(O)CCC1C(N(C1=O)c1ccc(F)cc1)c1ccc(O)cc1	Dtr
1.0246	famciclovir	0.15	O(C(=O)C)CC(CCn1c2nc(ncc2nc1)N)COC(=O)C	Dtr
1.0247	felbamate	0.23	O(CC(COC(=O)N)c1ccccc1)C(=O)N	Dtr
1.0249	fenclofenac	0.99	Clc1cc(Cl)ccc1Oc1ccccc1CC(O)=O	Dtr
1.025	fendiline	0.95	N(C(C)c1ccccc1)CCC(c1ccccc1)c1ccccc1	Dtr
1.0251	fenofibrate	0.99	Clc1ccc(cc1)C(=O)c1ccc(OC(C(OC(C)C)=O)(C)C)cc1	Dtr
1.0252	fenoldopam	0.88	Clc1c2c(cc(O)c1O)C(CNCC2)c1ccc(O)cc1	Dtr
1.0253	fenoprofen	0.99	O(c1cc(ccc1)C(C(O)=O)C)c1ccccc1	Dtr
1.0254	Fentiazac	1	Clc1ccc(cc1)-c1nc(sc1CC(O)=O)-c1ccccc1	Dtr
1.0255	feprazone	0.95	O=C1N(N(C(=O)C1C\C=C(\C)/C)c1ccccc1)c1ccccc1	Dtr
1.0256	ferulic acid	0.73	O(C)c1cc(ccc1O)\C=C\C(O)=O	Dtr
1.0257	fexofenadine	0.65	OC(C1CCN(CC1)CCCC(O)c1ccc(cc1)C(C(O)=O)(C)C)(c1ccccc1)c1ccccc1	Dtr
1.0259	floctafenine	0.85	FC(F)(F)c1c2nccc(Nc3ccccc3C(OCC(O)CO)=O)c2ccc1	Dtr
1.026	florfenicol	0.12	ClC(Cl)C(=O)NC(C(O)c1ccc(S(=O)(=O)C)cc1)CF	Dtr
1.0261	fludrocortisone	0.75	FC12C(C3CCC(O)(C(=O)CO)C3(CC1O)C)CCC1=CC(=O)CCC12C	Dtr
1.0262	flufenamic acid	0.9	FC(F)(F)c1cc(Nc2ccccc2C(O)=O)ccc1	Dtr
1.0263	Fluindione	1	Fc1ccc(cc1)C1C(=O)c2c(cccc2)C1=O	Dtr
1.0264	flunarizine	0.95	Fc1ccc(cc1)C(N1CCN(CC1)C\C=C\c1ccccc1)c1ccc(F)cc1	Dtr
1.0266	fluocortolone	0.9	FC1C2=CC(=O)C=CC2(C2C(C3CC(C)C(C(=O)CO)C3(CC2O)C)C1)C	Dtr
1.0267	fluoxetine	0.95	FC(F)(F)c1ccc(OC(CCNC)c2ccccc2)cc1	Dtr
1.0268	flupenthixol	0.95	S1c2c(cc(cc2)C(F)(F)F)\C(\c2c1cccc2)=C\CCN1CCN(CC1)CCO	Dtr
1.0269	fluphenazine	0.95	S1c2c(N(c3c1cccc3)CCCN1CCN(CC1)CCO)cc(cc2)C(F)(F)F	Dtr
1.027	flurazepam	0.97	Clc1cc2c(N(CCN(CC)CC)C(=O)N=C2c2ccccc2F)cc1	Dtr
1.0271	flurbiprofen	0.99	Fc1cc(ccc1-c1ccccc1)C(C(O)=O)C	Dtr
1.0272	flutamide	0.9	FC(F)(F)c1cc(NC(=O)C(C)C)ccc1[N+](=O)[O-]	Dtr
1.0273	fluvoxamine	0.77	FC(F)(F)c1ccc(cc1)/C(=N/OCCN)/CCCCOC	Dtr
1.0274	fomepizole	0	[nH]1ncc(c1)C	Dtr
1.0275	formestane	0.84	OC1=C2CCC3C4CCC(=O)C4(CCC3C2(CCC1=O)C)C	Dtr
1.0277	fosinopril	0.95	P(OC(OC(=O)CC)C(C)C)(=O)(CCCCc1ccccc1)CC(=O)N1CC(CC1C(O)=O)C1CCCCC1	Dtr
1.0278	fosphenytoin	0.95	P(OCN1C(=O)C(NC1=O)(c1ccccc1)c1ccccc1)(O)(O)=O	Dtr
1.0279	fusidic acid	0.95	O(C(=O)C)C/1CC2(C(CC(O)C3C2(CCC2C(C)C(O)CCC23C)C)\C\1=C(\CC\C=C(\C)/C)/C(O)=O)C	Dtr
1.028	gallic acid	0.32	Oc1c(O)cc(cc1O)C(O)=O	Dtr
1.0281	gallopamil	0.9	O(C)c1c(OC)cc(cc1OC)C(C(C)C)(CCCN(CCc1cc(OC)c(OC)cc1)C)C#N	Dtr
1.0282	gemfibrozil	0.97	O(CCCC(CC(O)=O)(C)C)c1cc(ccc1C)C	Dtr
1.0283	Gemifloxacin	0.64	Fc1cc2c(nc1N1CC(CN)/C(=N/OC)/C1)N(C=C(C(O)=O)C2=O)C1CC1	Dtr
1.0284	glibornuride	0.95	S(=O)(=O)(NC(=O)NC1C2CCC(C)(C1O)C2(C)C)c1ccc(cc1)C	Dtr
1.0285	gliclazide	0.91	S(=O)(=O)(NC(=O)NN1CC2C(CCC2)C1)c1ccc(cc1)C	Dtr
1.0286	gliquidone	0.99	S(=O)(=O)(NC(=O)NC1CCCCC1)c1ccc(cc1)CCN1C(=O)C(c2c(cc(OC)cc2)C1=O)(C)C	Dtr
1.0287	glisoxepide	0.93	S(=O)(=O)(NC(=O)NN1CCCCCC1)c1ccc(cc1)CCNC(=O)c1noc(c1)C	Dtr
1.0288	glufosinate ammonium	0.00999999	P(O)(=O)(CCC(N)C(O)=O)C	Dtr
1.0289	glutethimide	0.5	O=C1NC(=O)CCC1(CC)c1ccccc1	Dtr
1.029	glymidine	0.8	S(=O)(=O)(Nc1ncc(OCCOC)cn1)c1ccccc1	Dtr
1.0291	goserelin	0.2	Oc1ccc(cc1)CC(NC(=O)C(NC(=O)C(NC(=O)C(NC(=O)C1NC(=O)CC1)Cc1nc[nH]c1)Cc1c2c([nH]c1)cccc2)CO)C(=O)NC(C(=O)NC(CC(C)C)C(=O)NC(CCC\N=C(\N)/N)C(=O)N1CCCC1C(=O)NNC(=O)N)COC(C)(C)C	Dtr
1.0292	griseofulvin	0.8	Clc1c2OC3(C(CC(=O)C=C3OC)C)C(=O)c2c(OC)cc1OC	Dtr
1.0293	GSQ1530	0.89	Clc1c(nsc1Cl)C(=O)Nc1cc(n(c1)C)C(=O)Nc1cc(n(c1)C)C(=O)Nc1cc(n(c1)C)C(=O)NCCC(N)=N	Dtr
1.0294	guanethidine	0.05	N(CCN1CCCCCCC1)C(N)=N	Dtr
1.0295	Halofenate	1	Clc1ccc(cc1)C(Oc1cc(ccc1)C(F)(F)F)C(OCCNC(=O)C)=O	Dtr
1.0296	hepe	0.99	OC(\C=C\C=C\C\C=C\C\C=C\C\C=C\CC)CCCC(O)=O	Dtr
1.0297	hydrochlorothiazide	0.68	Clc1cc2NCNS(=O)(=O)c2cc1S(=O)(=O)N	Dtr
1.0298	hydroflumethiazide	0.75	S(=O)(=O)(N)c1cc2S(=O)(=O)NCNc2cc1C(F)(F)F	Dtr
1.0299	hydroxyflutamide	0.93	FC(F)(F)c1cc(NC(=O)C(O)(C)C)ccc1[N+](=O)[O-]	Dtr
1.0301	iclaprim	0.93	O1c2c(C=CC1C1CC1)c(cc(OC)c2OC)Cc1cnc(nc1N)N	Dtr
1.0302	Idarubicinol	0.94	O1C(C)C(O)C(N)CC1OC1CC(O)(Cc2c1c(O)c1c(C(=O)c3c(cccc3)C1=O)c2O)C(O)C	Dtr
1.0303	idebenone	0.9	O(C)C=1C(=O)C(CCCCCCCCCCO)=C(C)C(=O)C=1OC	Dtr
1.0304	idoxuridine	0	IC1CN(C2OC(CO)C(O)C2)C(=O)NC1=O	Dtr
1.0305	imidapril	0.2	O=C1N(C(=O)C(NC(CCc2ccccc2)C(OCC)=O)C)C(CN1C)C(O)=O	Dtr
1.0306	indapamide	0.76	Clc1ccc(cc1S(=O)(=O)N)C(=O)NN1c2c(CC1C)cccc2	Dtr
1.0307	indeloxazine	0.94	O1CCNCC1COc1c2CC=Cc2ccc1	Dtr
1.0308	indisulam	0.98	Clc1c2c([nH]c1)c(NS(=O)(=O)c1ccc(S(=O)(=O)N)cc1)ccc2	Dtr
1.0309	indoprofen	0.99	O=C1N(Cc2c1cccc2)c1ccc(cc1)C(C(O)=O)C	Dtr
1.031	iopanoic acid	0.79	Ic1c(CC(CC)C(O)=O)c(I)cc(I)c1N	Dtr
1.0311	iotroxate	0.75	Ic1c(NC(=O)COCCOCCOCC(=O)Nc2c(C(O)=O)c(I)cc(I)c2I)c(C(O)=O)c(I)cc1I	Dtr
1.0313	Isosorbide 5-Mononitrate	0.00999999	O1CC(O[N+](=O)[O-])(O)C2OCCC12	Dtr
1.0314	isotretinoin	0.95	OC(=O)\C=C(\C=C\C=C(\C=C\C=1C(CCCC=1C)(C)C)/C)/C	Dtr
1.0315	isoxsuprine	0	O(CC(NC(C(O)c1ccc(O)cc1)C)C)c1ccccc1	Dtr
1.0316	Itanoxone	0.98	Clc1ccccc1-c1ccc(cc1)C(=O)CC(C(O)=O)=C	Dtr
1.0317	ivermectin	0.93	O1C(C(CC)C)C(CCC12OC1CC(OC(=O)C3C=C(C)C(O)C4OC\C(=C/C=C/C(C)C(OC5OC(C)C(OC6OC(C)C(O)C(OC)C6)C(OC)C5)/C(=C/C1)/C)\C34O)C2)C	Dtr
1.0318	JMC_01	1	S(=O)(=O)(NC(=O)C(C)c1ccc(OS(=O)(=O)C(F)(F)F)cc1)C	Dtr
1.0319	JMC_03	0.92	S(Oc1ccc(cc1)C(C(=O)N)C)(=O)(=O)C(F)(F)F	Dtr
1.032	JMC_04	0.7	S(Oc1ccc(cc1)C(C(=O)NCCN1CCCC1)C)(=O)(=O)C(F)(F)F	Dtr
1.0321	JMC_05	0.62	S(Oc1ccc(cc1)C(C(=O)NCCCN1CCCC1)C)(=O)(=O)C(F)(F)F	Dtr
1.0322	JMC_06	0.85	O=C(NCCCN1CCCC1)C(C)c1ccc(cc1)CC(C)C	Dtr
1.0323	JMC_07	0.75	O=C(NCCCN(C)C)C(C)c1ccc(cc1)CC(C)C	Dtr
1.0324	JMC_08	0.83	O(CCNC(=O)C(C)c1ccc(cc1)CC(C)C)CCO	Dtr
1.0326	JMC_10	0.7	S(=O)(=O)(NC(=O)C(C)c1ccc(cc1)CC(C(O)=O)C)C	Dtr
1.0328	ketotifen	0.8	s1c2c(cc1)\C(\c1c(CC2=O)cccc1)=C\1/CCN(CC/1)C	Dtr
1.033	lacidipine	0.95	O(C(=O)C=1C(\C(=C(/OCC)\O)\C(=NC=1C)C)c1ccccc1\C=C\C(OC(C)(C)C)=O)CC	Dtr
1.0331	lamotrigine	0.55	Clc1c(cccc1Cl)-c1nnc(nc1N)N	Dtr
1.0332	lanatoside-C	0.25	O1C(CO)C(O)C(O)C(O)C1OC1C(OC(OC2C(OC(OC3C(OC(OC4CC5CCC6C(CC(O)C7C(CCC67O)C6=CC(OC6)=O)C5(CC4)C)CC3O)C)CC2O)C)CC1OC(=O)C)C	Dtr
1.0333	leflunomide	0.99	FC(F)(F)c1ccc(NC(=O)c2cnoc2C)cc1	Dtr
1.0334	leucovorin	0.91	Oc1nc(nc2NCC(N(c12)C=O)CNc1ccc(cc1)C(=O)NC(CCC(O)=O)C(O)=O)N	Dtr
1.0335	levetiracetam	0.05	O=C1N(CCC1)C(CC)C(=O)N	Dtr
1.0338	levorphanol	0.4	Oc1cc2C34C(C(N(CC3)C)Cc2cc1)CCCC4	Dtr
1.0339	liothyronine	0.98	Ic1cc(cc(I)c1Oc1cc(I)c(O)cc1)CC(N)C(O)=O	Dtr
1.034	lisuride	0.7	O=C(NC1C=C2C(N(C1)C)Cc1c3c2cccc3[nH]c1)N(CC)CC	Dtr
1.0341	lofepramine	0.99	Clc1ccc(cc1)C(=O)CN(CCCN1c2c(CCc3c1cccc3)cccc2)C	Dtr
1.0342	lofexidine	0.6	Clc1cccc(Cl)c1OC(C)C=1NCCN=1	Dtr
1.0344	loperamide	0.97	Clc1ccc(cc1)C1(O)CCN(CC1)CCC(C(=O)N(C)C)(c1ccccc1)c1ccccc1	Dtr
1.0347	loratadine	0.97	Clc1cc2c(cc1)\C(\c1ncccc1CC2)=C\1/CCN(CC/1)C(OCC)=O	Dtr
1.0348	loxoprofen	0.96	O=C1CCCC1Cc1ccc(cc1)C(C(O)=O)C	Dtr
1.035	lynestrenol	0.96	OC1(CCC2C3C(C4C(CC3)=CCCC4)CCC12C)C#C	Dtr
1.0351	lysergide	0.9	O=C(N(CC)CC)C1C=C2C(N(C1)C)Cc1c3c2cccc3[nH]c1	Dtr
1.0352	manidipine	0.99	O(C(=O)C=1C(\C(=C(/OC)\O)\C(=NC=1C)C)c1cc([N+](=O)[O-])ccc1)CCN1CCN(CC1)C(c1ccccc1)c1ccccc1	Dtr
1.0353	mebeverine	0.75	O(C)c1cc(ccc1OC)C(OCCCCN(C(Cc1ccc(OC)cc1)C)CC)=O	Dtr
1.0354	mebhydrolin	0.04	n1(c2CCN(Cc2c2c1cccc2)C)Cc1ccccc1	Dtr
1.0356	medroxyprogesterone	0.9	O(C(=O)C)C1(CCC2C3C(CCC12C)C1(C(=CC(=O)CC1)C(C3)C)C)C(=O)C	Dtr
1.0357	mefenamic acid	0.99	OC(=O)c1ccccc1Nc1cccc(C)c1C	Dtr
1.0358	mefloquine	0.97	FC(F)(F)c1c2nc(cc(c2ccc1)C(O)C1NCCCC1)C(F)(F)F	Dtr
1.0359	mefruside	0.65	Clc1ccc(S(=O)(=O)N(CC2(OCCC2)C)C)cc1S(=O)(=O)N	Dtr
1.036	melperone	0.5	Fc1ccc(cc1)C(=O)CCCN1CCC(CC1)C	Dtr
1.0361	Memantine	0.45	NC12CC3(CC(C1)(CC(C3)C2)C)C	Dtr
1.0362	mepacrine	0.9	Clc1cc2NC3C(C=C(OC)C=C3)\C(=N/C(CCCN(CC)CC)C)\c2cc1	Dtr
1.0364	mepindolol	0.5	O(CC(O)CNC(C)C)c1c2cc([nH]c2ccc1)C	Dtr
1.0365	meproscillarin	0.96	O1C(C)C(OC)C(O)C(O)C1OC1CCC2(C3C(CCC2=C1)C1(O)CCC(C1(CC3)C)C=1C=CC(OC=1)=O)C	Dtr
1.0366	mequitazine	0.9	S1c2c(N(c3c1cccc3)CC1C3CCN(C1)CC3)cccc2	Dtr
1.0367	mesalamine	0.45	Oc1ccc(N)cc1C(O)=O	Dtr
1.0368	mescaline	0.15	O(C)c1c(OC)cc(cc1OC)CCN	Dtr
1.0369	mestranol	0.98	O(C)c1cc2CCC3C4CCC(O)(C#C)C4(CCC3c2cc1)C	Dtr
1.037	mesuximide	0	O=C1N(C)C(=O)CC1(C)c1ccccc1	Dtr
1.0372	methacycline	0.84	OC12C(C(N(C)C)C(=O)C(C(=O)N)=C1O)C(O)C1C(C2=O)=C(O)c2c(cccc2O)C1=C	Dtr
1.0373	methanol	0	OC	Dtr
1.0374	methaqualone	0.85	O=C1N(c2ccccc2C)C(=Nc2c1cccc2)C	Dtr
1.0375	methazolamide	0.55	S1\C(=N/C(=O)C)\N(N=C1S(=O)(=O)N)C	Dtr
1.0376	methotrimeprazine	0.98	S1c2c(N(c3c1cccc3)CC(CN(C)C)C)cc(OC)cc2	Dtr
1.0377	methoxsalen	0.83	O1c2c(C=CC1=O)cc1c(occ1)c2OC	Dtr
1.0378	methyl protodioscin	0.84	O1C(CO)C(OC2OC(C)C(O)C(O)C2O)C(O)C(OC2OC(C)C(O)C(O)C2O)C1OC1CC2=CCC3C4CC5OC(OC)(CCC(COC6OC(CO)C(O)C(O)C6O)C)C(C5C4(CCC3C2(CC1)C)C)C	Dtr
1.038	methylergonovine	0.35	OCC(NC(=O)C1C=C2C(N(C1)C)Cc1c3c2cccc3[nH]c1)CC	Dtr
1.0382	methyprylon	0.6	O=C1C(CC)(CC)C(=O)NCC1C	Dtr
1.0383	methysergide	0.66	OCC(NC(=O)C1C=C2C(N(C1)C)Cc1c3c2cccc3n(c1)C)CC	Dtr
1.0384	metildigoxin	0.15	O1C(C)C(OC2OC(C)C(OC)C(O)C2)C(O)CC1OC1C(OC(OC2CC3CCC4C(CC(O)C5(C)C(CCC45O)C4=CC(OC4)=O)C3(CC2)C)CC1O)C	Dtr
1.0385	mianserin	0.93	N12C(c3c(Cc4c1cccc4)cccc3)CN(CC2)C	Dtr
1.0387	mifepristone	0.98	OC1(CCC2C3C(=C4C(=CC(=O)CC4)CC3)C(CC12C)c1ccc(N(C)C)cc1)C#CC	Dtr
1.0388	Miglustat	0.00999999	OC1C(O)C(O)CN(CCCC)C1CO	Dtr
1.039	minocycline	0.75	OC12C(CC3C(C1=O)=C(O)c1c(C3)c(N(C)C)ccc1O)C(N(C)C)C(=O)C(C(=O)N)=C2O	Dtr
1.0391	minoxidil	0.03	[O-][n+]1c(N)cc(nc1N)N1CCCCC1	Dtr
1.0392	misoprostol	0.85	OC1CC(=O)C(CCCCCCC(OC)=O)C1\C=C\CC(O)(CCCC)C	Dtr
1.0393	mizolastine	0.98	Fc1ccc(cc1)Cn1c2c(nc1N1CCC(N(C)c3nc(O)ccn3)CC1)cccc2	Dtr
1.0394	modafinil	0.6	S(=O)(C(c1ccccc1)c1ccccc1)CC(=O)N	Dtr
1.0395	moexiprilat	0.5	O(C)c1cc2CC(N(Cc2cc1OC)C(=O)C(NC(CCc1ccccc1)C(O)=O)C)C(O)=O	Dtr
1.0396	moracizine	0.88	S1c2c(N(c3c1cccc3)C(=O)CCN1CCOCC1)cc(NC(OCC)=O)cc2	Dtr
1.0397	Moxisylyte	0.26	O(C(=O)C)c1cc(C(C)C)c(OCCN(C)C)cc1C	Dtr
1.0398	mupirocin	0.96	O1C(CC2COC(C\C(=C\C(OCCCCCCCCC(O)=O)=O)\C)C(O)C2O)C1C(C(O)C)C	Dtr
1.0399	Mycophenolate mofetil	0.97	O1Cc2c(c(O)c(C\C=C(\CCC(OCCN3CCOCC3)=O)/C)c(OC)c2C)C1=O	Dtr
1.04	mycophenolic acid	0.96	O1Cc2c(c(O)c(C\C=C(\CCC(O)=O)/C)c(OC)c2C)C1=O	Dtr
1.0401	nabumetone	0.99	O(C)c1cc2c(cc(cc2)CCC(=O)C)cc1	Dtr
1.0402	n-acetylcysteine	0.83	SCC(NC(=O)C)C(O)=O	Dtr
1.0403	nafarelin	0.8	Oc1ccc(cc1)CC(NC(=O)C(NC(=O)C(NC(=O)C(NC(=O)C1NC(=O)CC1)Cc1nc[nH]c1)Cc1c2c([nH]c1)cccc2)CO)C(=O)NC(Cc1cc2c(cc1)cccc2)C(=O)NC(CC(C)C)C(=O)NC(CCC\N=C(\N)/N)C(=O)N1CCCC1C(=O)NCC(=O)N	Dtr
1.0404	nafronyl	0.9	O1CCCC1CC(Cc1c2c(ccc1)cccc2)C(OCCN(CC)CC)=O	Dtr
1.0405	nalidixic acid	0.94	O=C1c2ccc(nc2N(C=C1C(O)=O)CC)C	Dtr
1.0406	naproxen	0.99	O(C)c1cc2c(cc(cc2)C(C(O)=O)C)cc1	Dtr
1.0408	N-desalkylflurazepam	0.98	Clc1cc2c(N(CCC)C(=O)CN=C2c2ccccc2F)cc1	Dtr
1.0411	nedocromil	0.8	O1c2c(cc3c(N(CC)C(=CC3=O)C(O)=O)c2CCC)C(=O)C=C1C(O)=O	Dtr
1.0412	nefopam	0.73	O1CCN(Cc2c(cccc2)C1c1ccccc1)C	Dtr
1.0413	nelfinavir	0.99	S(CC(NC(=O)c1cccc(O)c1C)C(O)CN1CC2C(CC1C(=O)NC(C)(C)C)CCCC2)c1ccccc1	Dtr
1.0414	neomycin	0.2	O1C(CN)C(O)C(O)C(N)C1OC1C(O)C(OC1CO)OC1C(OC2OC(CN)C(O)C(O)C2N)C(N)CC(N)C1O	Dtr
1.0415	neostigmine	0	O(C(=O)N(C)C)c1cc([N+](C)(C)[CH2-])ccc1	Dtr
1.0416	niacin	0.22	OC(=O)c1cccnc1	Dtr
1.0417	nicergoline	0.95	Brc1cc(cnc1)C(OCC1CC2(OC)C(N(C1)C)Cc1c3c2cccc3n(c1)C)=O	Dtr
1.0418	nicorandil	0.25	O([N+](=O)[O-])CCNC(=O)c1cccnc1	Dtr
1.0419	nilvadipine	0.99	O(C(=O)c1c(-c2cc([N+](=O)[O-])ccc2)c(C(OC)=O)c(nc1C)C#N)C(C)C	Dtr
1.042	Nimesulide	0.97	S(=O)(=O)(Nc1ccc([N+](=O)[O-])cc1Oc1ccccc1)C	Dtr
1.0422	nitazoxanide	0.99	s1c([N+](=O)[O-])cnc1NC(=O)c1ccccc1O	Dtr
1.0424	nitroglycerin	0.6	O([N+](=O)[O-])C(CO[N+](=O)[O-])CO[N+](=O)[O-]	Dtr
1.0425	norelgestromin	0.97	OC1(CCC2C3C(C4C(=C/C(=N/O)/CC4)CC3)CCC12CC)C#C	Dtr
1.0426	norepinephrine	0.5	Oc1cc(ccc1O)C(O)CN	Dtr
1.0427	norethisterone	0.8	OC1(CCC2C3C(C4C(=CC(=O)CC4)CC3)CCC12C)C#C	Dtr
1.0428	norfloxacin	0.15	Fc1cc2c(N(C=C(C(O)=O)C2=O)CC)cc1N1CCNCC1	Dtr
1.0431	Novobiocin	0.9	O1C(C)(C)C(OC)C(OC(=O)N)C(O)C1Oc1ccc2c(OC(=O)C(NC(=O)c3cc(C\C=C(\C)/C)c(O)cc3)=C2O)c1C	Dtr
1.0434	O-desmethylvenlafaxine	0.3	OC1(CCCCC1)C(CN(C)C)c1ccc(O)cc1	Dtr
1.0436	Olmesartan	0.99	OC(C)(C)c1nc(n(Cc2ccc(cc2)-c2ccccc2-c2nn[nH]n2)c1C(O)=O)CCC	Dtr
1.0437	olsalazine	0.99	Oc1ccc(N=Nc2cc(C(O)=O)c(O)cc2)cc1C(O)=O	Dtr
1.0438	opipramol	0.9	OCCN1CCN(CC1)CCCN1c2c(C=Cc3c1cccc3)cccc2	Dtr
1.0439	orlistat	0.99	O1C(CC(OC(=O)C(NC=O)CC(C)C)CCCCCCCCCCC)C(CCCCCC)C1=O	Dtr
1.044	ornidazole	0.15	ClCC(O)Cn1c(ncc1[N+](=O)[O-])C	Dtr
1.0441	orphenadrine	0.95	O(C(c1ccccc1C)c1ccccc1)CCN(C)C	Dtr
1.0442	ouabain	0	O1C(C)C(O)C(O)C(O)C1OC1CC2(O)CCC3C(C2(CO)C(O)C1)C(O)CC1(C)C(CCC13O)C1=CC(OC1)=O	Dtr
1.0443	oxalic acid	0	OC(=O)C(O)=O	Dtr
1.0445	oxatomide	0.91	Oc1nc2c(n1CCCN1CCN(CC1)C(c1ccccc1)c1ccccc1)cccc2	Dtr
1.0446	oxcarbazepine	0.45	O=C1Cc2c(N(c3c1cccc3)C(=O)N)cccc2	Dtr
1.0447	Oxicarbazepine 10-Hidroxy	0.4	OC1Cc2c(N(c3c1cccc3)CON)cccc2	Dtr
1.045	oxyphenbutazone	0.99	Oc1ccc(N2N(C(=O)C(CCCC)C2=O)c2ccccc2)cc1	Dtr
1.0451	oxytocin	0	S1SCC(NC(=O)C(NC(=O)C(NC(=O)C(NC(=O)C(NC(=O)C(N)C1)Cc1ccc(O)cc1)C(CC)C)CCC(=O)N)CC(=O)N)C(=O)N1CCCC1C(=O)NC(CC(C)C)C(=O)NCC(=O)N	Dtr
1.0453	paramethadione	0	O1C(CC)(C)C(=O)N(C)C1=O	Dtr
1.0454	p-coumaric acid	0.65	Oc1ccc(cc1)\C=C\C(O)=O	Dtr
1.0456	penbutolol	0.95	O(CC(O)CNC(C)(C)C)c1ccccc1C1CCCC1	Dtr
1.0457	penicillamine	0.8	SC(C(N)C(O)=O)(C)C	Dtr
1.0459	penicillin10	0.74	S1C2N(C(C(O)=O)C1(C)C)C(=O)C2NC(=O)C(OCC)CCCC	Dtr
1.046	penicillin11	0.25	S1C2N(C(C(O)=O)C1(C)C)C(=O)C2NC(=O)CCOCC	Dtr
1.0461	penicillin12	0.33	S1C2N(C(C(O)=O)C1(C)C)C(=O)C2NC(=O)C(N)CCC	Dtr
1.0463	penicillin14	0.87	S1C2N(C(C(O)=O)C1(C)C)C(=O)C2NC(=O)c1ccccc1	Dtr
1.0464	penicillin16	0.91	S1C2N(C(C(O)=O)C1(C)C)C(=O)C2NC(=O)c1ccccc1-c1ccccc1	Dtr
1.0466	penicillin19	0.68	S1C2N(C(C(O)=O)C1(C)C)C(=O)C2NC(=O)C(C)c1ccccc1	Dtr
1.0467	penicillin2	0.15	S1C2N(C(C(O)=O)C1(C)C)C(=O)C2NC(=O)C	Dtr
1.0468	penicillin20	0.94	S1C2N(C(C(O)=O)C1(C)C)C(=O)C2NC(=O)C(CC)(CC)CC	Dtr
1.047	penicillin22	0.78	ClC(C(=O)NC1C2SC(C)(C)C(N2C1=O)C(O)=O)c1ccccc1	Dtr
1.0472	penicillin24	0.94	Clc1ccc(cc1)C(Cl)C(=O)NC1C2SC(C)(C)C(N2C1=O)C(O)=O	Dtr
1.0474	penicillin27	0.6	S1C2N(C(C(O)=O)C1(C)C)C(=O)C2NC(=O)C(N)c1ccc(cc1)C	Dtr
1.0475	penicillin28	0.55	Clc1ccc(cc1)C(N)C(=O)NC1C2SC(C)(C)C(N2C1=O)C(O)=O	Dtr
1.0477	penicillin3	0.92	S1C2N(C(C(O)=O)C1(C)C)C(=O)C2NC(=O)CCCCCCC	Dtr
1.0479	penicillin31	0.12	S1C2N(C(C(O)=O)C1(C)C)C(=O)C2NC(=O)C(N)c1cc(N)ccc1	Dtr
1.048	penicillin32	0.17	S1C2N(C(C(O)=O)C1(C)C)C(=O)C2NC(=O)C(N)c1cc(O)ccc1	Dtr
1.0481	penicillin34	0.38	S1C2N(C(C(O)=O)C1(C)C)C(=O)C2NC(=O)C(N)c1ccc(OC)cc1	Dtr
1.0482	penicillin35	0.42	S1C2N(C(C(O)=O)C1(C)C)C(=O)C2NC(=O)C(NC(=O)c1ccc(S(=O)(=O)N)cc1)c1ccccc1	Dtr
1.0483	penicillin36	0.63	S1C2N(C(C(O)=O)C1(C)C)C(=O)C2NC(=O)C(NC(=O)c1ncccc1)c1ccccc1	Dtr
1.0484	penicillin37	0.53	S1C2N(C(C(O)=O)C1(C)C)C(=O)C2NC(=O)C(O)c1ccccc1	Dtr
1.0485	penicillin38	0.62	S1C2N(C(C(O)=O)C1(C)C)C(=O)C2NC(=O)C(OC)c1ccccc1	Dtr
1.0486	penicillin39	0.88	Brc1cc(ccc1)C(OC)C(=O)NC1C2SC(C)(C)C(N2C1=O)C(O)=O	Dtr
1.0487	penicillin4	0.93	S1C2N(C(C(O)=O)C1(C)C)C(=O)C2NC(=O)C(C(CCC)CC)CCC	Dtr
1.0488	penicillin40	0.83	Clc1cc(ccc1)C(OC)C(=O)NC1C2SC(C)(C)C(N2C1=O)C(O)=O	Dtr
1.0489	penicillin41	0.84	Clc1cccc(Cl)c1C(OC)C(=O)NC1C2SC(C)(C)C(N2C1=O)C(O)=O	Dtr
1.049	penicillin42	0.92	Clc1ccc(OC(C(=O)NC2C3SC(C)(C)C(N3C2=O)C(O)=O)C)cc1	Dtr
1.0491	penicillin43	0.96	Clc1c(Cl)cc(cc1Cl)C(OC)C(=O)NC1C2SC(C)(C)C(N2C1=O)C(O)=O	Dtr
1.0492	penicillin44	0.83	Clc1ccc(cc1F)C(OC)C(=O)NC1C2SC(C)(C)C(N2C1=O)C(O)=O	Dtr
1.0493	penicillin45	0.65	S1C2N(C(C(O)=O)C1(C)C)C(=O)C2NC(=O)C(OC)c1cc(F)ccc1	Dtr
1.0494	penicillin46	0.6	S1C2N(C(C(O)=O)C1(C)C)C(=O)C2NC(=O)C(OC)c1cc([N+](=O)[O-])ccc1	Dtr
1.0495	penicillin48	0.82	S1C2N(C(C(O)=O)C1(C)C)C(=O)C2NC(=O)C(Oc1ccccc1)C	Dtr
1.0496	penicillin49	0.92	S1C2N(C(C(O)=O)C1(C)C)C(=O)C2NC(=O)C(Oc1ccccc1)(C)C	Dtr
1.0497	penicillin5	0.07	S1C2N(C(C(O)=O)C1(C)C)C(=O)C2NC(=O)COC	Dtr
1.0499	penicillin51	0.97	S1C2N(C(C(O)=O)C1(C)C)C(=O)C2NC(=O)C(Oc1ccccc1)c1ccccc1	Dtr
1.05	penicillin52	0.91	S1C2N(C(C(O)=O)C1(C)C)C(=O)C2NC(=O)COc1ccccc1F	Dtr
1.0501	penicillin53	0.83	S1C2N(C(C(O)=O)C1(C)C)C(=O)C2NC(=O)COc1cc(F)ccc1	Dtr
1.0502	penicillin54	0.81	S1C2N(C(C(O)=O)C1(C)C)C(=O)C2NC(=O)COc1ccc(F)cc1	Dtr
1.0503	penicillin55	0.96	Clc1ccccc1OC(C(=O)NC1C2SC(C)(C)C(N2C1=O)C(O)=O)C	Dtr
1.0504	penicillin56	0.95	Clc1cc(ccc1Cl)C(OC)C(=O)NC1C2SC(C)(C)C(N2C1=O)C(O)=O	Dtr
1.0505	penicillin57	0.96	Clc1cccc(Cl)c1OC(C(=O)NC1C2SC(C)(C)C(N2C1=O)C(O)=O)C	Dtr
1.0506	penicillin58	0.97	Clc1cc(OC(C(=O)NC2C3SC(C)(C)C(N3C2=O)C(O)=O)C)ccc1Cl	Dtr
1.0507	penicillin59	0.97	Clc1cc(OC(C(=O)NC2C3SC(C)(C)C(N3C2=O)C(O)=O)C)cc(Cl)c1	Dtr
1.0508	penicillin6	0.28	S1C2N(C(C(O)=O)C1(C)C)C(=O)C2NC(=O)COCC	Dtr
1.0509	penicillin61	0.84	S1C2N(C(C(O)=O)C1(C)C)C(=O)C2NC(=O)C(Oc1cc(F)ccc1)C	Dtr
1.051	penicillin62	0.8	S1C2N(C(C(O)=O)C1(C)C)C(=O)C2NC(=O)C(Oc1ccc(F)cc1)C	Dtr
1.0511	penicillin63	0.95	Clc1cccc(Cl)c1OCC(CC)C(=O)NC1C2SC(C)(C)C(N2C1=O)C(O)=O	Dtr
1.0513	penicillin65	0.96	S1C2N(C(C(O)=O)C1(C)C)C(=O)C2NC(=O)c1cc2c(cc1)cccc2	Dtr
1.0514	penicillin66	0.82	S1C2N(C(C(O)=O)C1(C)C)C(=O)C2NC(=O)c1c2c(ccc1C)cccc2	Dtr
1.0515	penicillin67	0.8	S1C2N(C(C(O)=O)C1(C)C)C(=O)C2NC(=O)c1c2c(ccc1OC)cccc2	Dtr
1.0516	penicillin69	0.95	S1C2N(C(C(O)=O)C1(C)C)C(=O)C2NC(=O)C(Oc1cc2c(cc1)cccc2)C	Dtr
1.0517	penicillin7	0.59	S1C2N(C(C(O)=O)C1(C)C)C(=O)C2NC(=O)COCCCC	Dtr
1.0518	penicillin70	0.97	S1C2N(C(C(O)=O)C1(C)C)C(=O)C2NC(=O)C(Oc1c2c(ccc1)cccc2)C	Dtr
1.0519	penicillin71	0.58	S1C2N(C(C(O)=O)C1(C)C)C(=O)C2NC(=O)Cc1sccc1	Dtr
1.0521	penicillin73	0.59	S1C2N(C(C(O)=O)C1(C)C)C(=O)C2NC(=O)CC(OC)c1sccc1	Dtr
1.0522	penicillin74	0.9	Brc1sc(cc1)C(OC)CC(=O)NC1C2SC(C)(C)C(N2C1=O)C(O)=O	Dtr
1.0524	penicillin76	0.57	S1C2N(C(C(O)=O)C1(C)C)C(=O)C2NC(=O)c1c2c(ncc1OC)cccc2	Dtr
1.0525	penicillin77	0.62	S1C2N(C(C(O)=O)C1(C)C)C(=O)C2NC(=O)c1c2c(nc(C)c1OC)cccc2	Dtr
1.0526	penicillin78	0.7	S1C2N(C(C(O)=O)C1(C)C)C(=O)C2NC(=O)c1c2c(ncc1OCC)cccc2	Dtr
1.0527	penicillin79	0.74	S1C2N(C(C(O)=O)C1(C)C)C(=O)C2NC(=O)c1c2c(nc(C)c1OCC)cccc2	Dtr
1.0528	penicillin8	0.47	S1C2N(C(C(O)=O)C1(C)C)C(=O)C2NC(=O)COC(CC)CC	Dtr
1.0529	penicillin9	0.2	S1C2N(C(C(O)=O)C1(C)C)C(=O)C2NC(=O)C(OC)CC	Dtr
1.0531	pentaerithrityl-tetranitrate	0.85	O([N+](=O)[O-])CC(CO[N+](=O)[O-])(CO[N+](=O)[O-])CO[N+](=O)[O-]	Dtr
1.0532	pentamethylmelamine	0.75	n1c(nc(nc1N(C)C)NC)N(C)C	Dtr
1.0533	pentamidine	0.7	O(CCCCCOc1ccc(cc1)C(N)=N)c1ccc(cc1)C(N)=N	Dtr
1.0534	pentostatin	0.03	O1C(CO)C(O)CC1n1c2NC=NCC(O)c2nc1	Dtr
1.0535	pentoxifylline	0	O=C1N(CCCCC(=O)C)C(=O)N(c2ncn(c12)C)C	Dtr
1.0536	perazine	0.95	S1c2c(N(c3c1cccc3)CCCN1CCN(CC1)C)cccc2	Dtr
1.0537	pergolide	0.9	S(CC1CC2C(N(C1)CCC)Cc1c3c2cccc3[nH]c1)C	Dtr
1.0538	perindopril	0.6	O(C(=O)C(NC(C(=O)N1C2C(CC1C(O)=O)CCCC2)C)CCC)CC	Dtr
1.0539	phenformin	0.16	N(=C(\NCCc1ccccc1)/N)/C(N)=N	Dtr
1.054	phenindione	0.97	O=C1c2c(cccc2)C(=O)C1c1ccccc1	Dtr
1.0541	phenoperidine	0.8	O(C(=O)C1(CCN(CC1)CCC(O)c1ccccc1)c1ccccc1)CC	Dtr
1.0542	phenprocoumon	0.99	O1c2c(cccc2)C(=O)C(C(CC)c2ccccc2)=C1O	Dtr
1.0543	phensuximide	0.07	O=C1N(C)C(=O)CC1c1ccccc1	Dtr
1.0544	phentolamine	0.54	Oc1cc(N(CC=2NCCN=2)c2ccc(cc2)C)ccc1	Dtr
1.0545	phenylbutazone	0.98	O=C1N(N(C(=O)C1CCCC)c1ccccc1)c1ccccc1	Dtr
1.0547	phenytoin	0.91	O=C1NC(=O)NC1(c1ccccc1)c1ccccc1	Dtr
1.0548	pholcodine	0.24	O1C2C34C(C(N(CC3)C)Cc3c4c1c(OCCN1CCOCC1)cc3)C=CC2O	Dtr
1.0549	p-hydroxybenzoic acid	0.35	Oc1ccc(cc1)C(O)=O	Dtr
1.055	Pilocarpine	0.00999999	O1CC(Cc2n(cnc2)C)C(CC)C1=O	Dtr
1.0553	pioglitazone	0.99	S1C(Cc2ccc(OCCc3ncc(cc3)CC)cc2)C(=O)NC1=O	Dtr
1.0554	pipemidic acid	0.3	O=C1c2c(nc(nc2)N2CCNCC2)N(C=C1C(O)=O)CC	Dtr
1.0555	Pipotiazine	0.45	S1C2C(N(c3c1cccc3)CCCN1CCC(CC1)CCO)C=C(S(=O)(=O)N(C)C)C=C2	Dtr
1.0556	pirenzepine	0.1	O=C1Nc2cccnc2N(c2c1cccc2)C(=O)CN1CCN(CC1)C	Dtr
1.0557	piroxicam	0.99	S1(=O)(=O)N(C)C(C(=O)Nc2ncccc2)=C(O)c2c1cccc2	Dtr
1.0558	Pirprofen	1	Clc1cc(ccc1N1CC=CC1)C(C(O)=O)C	Dtr
1.056	polymyxin-B	0.1	O=C1NC(CC(C)C)C(=O)NC(CCN)C(=O)NC(CCN)C(=O)NC(C(O)C)C(=O)NCCC(NC(=O)C(NC(=O)C(NC(=O)C(NC(=O)CCCCC(CC)C)CCN)C(O)C)CCN)C(=O)NC(CCN)C(=O)NC1Cc1ccccc1	Dtr
1.0561	polythiazide	0.85	Clc1cc2NC(N(S(=O)(=O)c2cc1S(N)(=[CH2])=[CH2])C)CSCC(F)(F)F	Dtr
1.0562	practolol	0.3	O(CC(O)CNC(C)C)c1ccc(NC(=O)C)cc1	Dtr
1.0564	pralidoxime chloride	0.05	O=N\C=C/1\N(C=CC=C\1)C	Dtr
1.0565	pramipexole	0.15	s1c2CC(NCCC)CCc2nc1N	Dtr
1.0566	prazepam	0.97	Clc1cc2c(N(CC3CC3)C(=O)CN=C2c2ccccc2)cc1	Dtr
1.0567	praziquantel	0.83	O=C1N2C(c3c(CC2)cccc3)CN(C1)C(=O)C1CCCCC1	Dtr
1.0568	Pregnenolone	0.8	OC1CC2=CCC3C4CCC(C(=O)C)C4(CCC3C2(CC1)C)C	Dtr
1.0569	prenalterol	0.04	O(CC(O)CNC(C)C)c1ccc(O)cc1	Dtr
1.057	prenylamine	0.97	N(C(Cc1ccccc1)C)CCC(c1ccccc1)c1ccccc1	Dtr
1.0571	primaquine	0.8	O(C)c1cc(NC(CCCN)C)c2ncccc2c1	Dtr
1.0572	primidone	0.2	O=C1NCNC(=O)C1(CC)c1ccccc1	Dtr
1.0573	procaine	0.06	O(C(=O)c1ccc(N)cc1)CCN(CC)CC	Dtr
1.0574	procyanidin B1	0.73	O1c2c(CC(O)C1c1cc(O)c(O)cc1)c(O)cc(O)c2C1c2c(OC(C1O)c1cc(O)c(O)cc1)cc(O)cc2O	Dtr
1.0575	procyclidine	0.5	OC(CCN1CCCC1)(C1CCCCC1)c1ccccc1	Dtr
1.0577	propanidid	0.75	O(CC(=O)N(CC)CC)c1ccc(cc1OC)CC(OCCC)=O	Dtr
1.0578	propiverine	0.9	O(C(=O)C(OCCC)(c1ccccc1)c1ccccc1)C1CCN(CC1)C	Dtr
1.0579	propyphenazone	0.1	O=C1N(N(C)C(C)=C1C(C)C)c1ccccc1	Dtr
1.058	proscillaridin	0.85	O1C(C)C(O)C(O)C(O)C1OC1CCC2(C3C(CCC2=C1)C1(O)CCC(C1(CC3)C)C=1C=CC(OC=1)=O)C	Dtr
1.0581	protocatechuic acid	0.21	Oc1cc(ccc1O)C(O)=O	Dtr
1.0583	pseudoephedrine	0	OC(C(NC)C)c1ccccc1	Dtr
1.0584	Pyrazinamide	0.1	O=C(N)c1nccnc1	Dtr
1.0585	pyridoxine	0	Oc1c(CO)c(cnc1C)CO	Dtr
1.0586	quazepam	0.95	Clc1cc2c(N(CC(F)(F)F)C(=S)CN=C2c2ccccc2F)cc1	Dtr
1.0587	quetiapine	0.83	S1c2c(cccc2)C(=Nc2c1cccc2)N1CCN(CC1)CCOCCO	Dtr
1.0588	quinagolide	0.9	S(=O)(=O)(N(CC)CC)CC1CC2C(N(C1)CCC)Cc1c(C2)c(O)ccc1	Dtr
1.0589	quinalbarbitone	0.5	O=C1NC(=O)NC(=O)C1(C(CCC)C)CC=C	Dtr
1.059	quinapril	0.97	O(C(=O)C(NC(C(=O)N1Cc2c(CC1C(O)=O)cccc2)C)CCc1ccccc1)CC	Dtr
1.0591	raloxifene	0.97	s1c2c(ccc(O)c2)c(C(=O)c2ccc(OCCN3CCCCC3)cc2)c1-c1ccc(O)cc1	Dtr
1.0592	raltitrexed	0.93	s1c(ccc1N(Cc1cc2c(nc(nc2O)C)cc1)C)C(=O)NC(CCC(O)=O)C(O)=O	Dtr
1.0593	ramipril	0.61	O(C(=O)C(NC(C(=O)N1C2C(CC1C(O)=O)CCC2)C)CCc1ccccc1)CC	Dtr
1.0596	riboflavin	0.6	O=C1NC(=O)N=C2N(c3cc(C)c(cc3N=C12)C)CC(O)C(O)C(O)CO	Dtr
1.0597	Rifapentine	0.93	O1c2c3c4c(c(O)c2C)c(O)c(NC(=O)/C(=C\C=C\C(C)C(O)C(C)C(O)C(C)C(OC(=O)C)C(C)C(OC)\C=C\OC1(C)C3=O)/C)c(\C=N\N1CCN(CC1)C1CCCC1)c4O	Dtr
1.0598	riluzole	0.9	s1c2cc(OC(F)(F)F)ccc2nc1N	Dtr
1.0599	rimantadine	0.4	NC(C)C12CC3CC(C1)CC(C2)C3	Dtr
1.06	ritonavir	0.98	s1cncc1COC(=O)NC(Cc1ccccc1)C(O)CC(NC(=O)C(NC(=O)N(Cc1nc(sc1)C(C)C)C)C(C)C)Cc1ccccc1	Dtr
1.0601	rofecoxib	0.87	S(=O)(=O)(C)c1ccc(cc1)C=1COC(=O)C=1c1ccccc1	Dtr
1.0602	ropinirole	0.4	O=C1Nc2c(C1)c(ccc2)CCN(CCC)CCC	Dtr
1.0603	roxatidine	0.05	O(CCCNC(=O)COC(=O)C)c1cc(ccc1)CN1CCCCC1	Dtr
1.0605	salicylate	0.85	Oc1ccccc1C(O)=O	Dtr
1.0606	salmeterol	0.96	Oc1ccc(cc1CO)C(O)CNCCCCCCOCCCCc1ccccc1	Dtr
1.0607	salvianolic acid B	0.75	O1c2c(C(C(OC(Cc3cc(O)c(O)cc3)C(O)=O)=O)C1c1cc(O)c(O)cc1)c(ccc2O)\C=C\C(OC(Cc1cc(O)c(O)cc1)C(O)=O)=O	Dtr
1.0609	secbutabarbital	0.26	O=C1NC(=O)NC(=O)C1(C(CC)C)CC	Dtr
1.061	sertindole	0.99	Clc1cc2c(n(cc2C2CCN(CC2)CCN2CCNC2=O)-c2ccc(F)cc2)cc1	Dtr
1.0613	simvastatin	0.95	O1C(CC(O)CC1=O)CCC1C2C(=CC(CC2OC(=O)C(CC)(C)C)C)C=CC1C	Dtr
1.0614	sirolimus	0.92	O1C(CC(=O)C(\C=C(/C)\C(O)C(OC)C(=O)C(CC(\C=C\C=C\C=C(/C)\C(OC)CC2OC(O)(C(=O)C(=O)N3C(CCCC3)C1=O)C(CC2)C)C)C)C)C(CC1CC(OC)C(O)CC1)C	Dtr
1.0615	spectinomycin	0.05	O1C2C(OC3OC(CC(=O)C13O)C)C(O)C(NC)C(O)C2NC	Dtr
1.0616	spiramycin-1	0.15	O1C(C)C(OC2OC(C)C(O)C(O)(C2)C)C(N(C)C)C(O)C1OC1C(OC)C(O)CC(=O)CC(C/C=C\C=C/C(OC2OC(C)C(N(C)C)CC2)C(CC1CC=O)C)C	Dtr
1.0617	spironolactone	0.98	S(C(=O)C)C1C2C(CCC3C2CCC23OC(=O)CC2)C2(C(C1)=CC(=O)CC2)C	Dtr
1.0618	succinylcholine	0.3	O(C(=O)CCC(OCC[N+](C)(C)C)=O)CC[N+](C)(C)C	Dtr
1.0619	sulfacetamide	0.82	S(=O)(=O)(NC(=O)C)c1ccc(N)cc1	Dtr
1.062	sulfachlorpyridazine	0.97	Clc1nnc(NS(=O)(=O)c2ccc(N)cc2)cc1	Dtr
1.0621	sulfadimethoxine	0.95	S(=O)(=O)(Nc1nc(OC)nc(OC)c1)c1ccc(N)cc1	Dtr
1.0623	sulfadoxine	0.94	S(=O)(=O)(Nc1ncnc(OC)c1OC)c1ccc(N)cc1	Dtr
1.0624	sulfaethidole	0.97	s1c(nnc1NS(=O)(=O)c1ccc(N)cc1)CC	Dtr
1.0625	sulfaguanidine	0.08	S(=O)(=O)(NC(N)=N)c1ccc(N)cc1	Dtr
1.0626	sulfamerazine	0.85	S(=O)(=O)(Nc1nc(ccn1)C)c1ccc(N)cc1	Dtr
1.0627	sulfamethizole	0.9	s1c(nnc1NS(=O)(=O)c1ccc(N)cc1)C	Dtr
1.0629	sulfametopyrazine	0.72	S(=O)(=O)(Nc1nccnc1OC)c1ccc(N)cc1	Dtr
1.063	sulfametoxydiazine	0.83	S(=O)(=O)(Nc1ncc(OC)cn1)c1ccc(N)cc1	Dtr
1.0631	sulfamoxole	0.7	S(=O)(=O)(Nc1oc(C)c(n1)C)c1ccc(N)cc1	Dtr
1.0633	sulfapyridine	0.5	S(=O)(=O)(Nc1ncccc1)c1ccc(N)cc1	Dtr
1.0634	sulfasalazine	0.97	S(=O)(=O)(Nc1ncccc1)c1ccc(N=Nc2cc(C(O)=O)c(O)cc2)cc1	Dtr
1.0635	sulfathiazole	0.67	s1ccnc1NS(=O)(=O)c1ccc(N)cc1	Dtr
1.0637	sulindac	0.93	S(=O)(C)c1ccc(cc1)\C=C/1\c2c(cc(F)cc2)C(CC(O)=O)=C\1C	Dtr
1.0638	Sulindac sulfide	0.94	S(C)c1ccc(cc1)\C=C/1\c2c(cc(F)cc2)C(CC(O)=O)=C\1C	Dtr
1.064	tadalafil	0.94	O1c2cc(ccc2OC1)C1N2C(Cc3c1[nH]c1c3cccc1)C(=O)N(CC2=O)C	Dtr
1.0641	tamoxifen	0.99	O(CCN(C)C)c1ccc(cc1)\C(=C(\CC)/c1ccccc1)\c1ccccc1	Dtr
1.0642	tandospirone	0.3	O=C1N(CCCCN2CCN(CC2)c2ncccn2)C(=O)C2C1C1CC2CC1	Dtr
1.0643	taxifolin	1	O1c2c(C(=O)C(O)C1c1cc(O)c(O)cc1)c(O)cc(O)c2	Dtr
1.0644	tazobactam	0.23	S1(=O)(=O)C2N(C(C(O)=O)C1(Cn1nncc1)C)C(=O)C2	Dtr
1.0645	tebufelone	0.99	Oc1c(cc(cc1C(C)(C)C)C(=O)CCCC#C)C(C)(C)C	Dtr
1.0646	temazepam	0.97	Clc1cc2c(N(C)C(=O)C(O)N=C2c2ccccc2)cc1	Dtr
1.0647	temozolomide	0.15	O=C1n2c(N=NN1C)c(nc2)C(=O)N	Dtr
1.0648	tenofovir disoproxil	0.07	P(OCOC(OC(C)C)=O)(OCOC(OC(C)C)=O)(=O)COC(Cn1c2ncnc(N)c2nc1)C	Dtr
1.0649	terbinafine	0.99	N(Cc1c2c(ccc1)cccc2)(C\C=C\C#CC(C)(C)C)C	Dtr
1.065	terfenadine	0.84	OC(C1CCN(CC1)CCCC(O)c1ccc(cc1)C(C)(C)C)(c1ccccc1)c1ccccc1	Dtr
1.0652	Testosterone	0.6	OC1CCC2C3C(CCC12C)C1(C(=CC(=O)CC1)CC3)C	Dtr
1.0653	tetrabenazine	0.85	O(C)c1cc2C3N(CC(CC(C)C)C(=O)C3)CCc2cc1OC	Dtr
1.0654	tetracaine	0.85	O(C(=O)c1ccc(NCCCC)cc1)CCN(C)C	Dtr
1.0655	tetramethylpyrazine phosphate	0.56	n1c(C)c(nc(C)c1C)C	Dtr
1.0656	tetrazepam	0.7	Clc1cc2c(N(C)C(=O)CN=C2C=2CCCCC=2)cc1	Dtr
1.0657	tetroxoprim	0.15	O(CCOC)c1c(OC)cc(cc1OC)Cc1cnc(nc1N)N	Dtr
1.0659	thioridazine	0.98	S1c2c(N(c3c1cccc3)CCC1N(CCCC1)C)cc(SC)cc2	Dtr
1.0661	tianeptine	0.95	Clc1cc2S(=O)(=O)N(c3c(cccc3)C(NCCCCCCC(O)=O)c2cc1)C	Dtr
1.0662	tiapride	0	S(=O)(=O)(C)c1cc(C(=O)NCCN(CC)CC)c(OC)cc1	Dtr
1.0663	tiaprofenic acid	0.98	s1c(ccc1C(C(O)=O)C)C(=O)c1ccccc1	Dtr
1.0664	tibolone	0.96	OC1(CCC2C3C(C4=C(CC3C)CC(=O)CC4)CCC12C)C#C	Dtr
1.0665	ticlopidine	0.96	Clc1ccccc1CN1CCc2sccc2C1	Dtr
1.0666	tienilic acid	0.99	Clc1c(Cl)c(OCC(O)=O)ccc1C(=O)c1sccc1	Dtr
1.0667	tiludronic acid	0.9	Clc1ccc(SC(P(O)(O)=O)P(O)(O)=O)cc1	Dtr
1.0668	Tinoridine	0.92	s1c2c(CCN(C2)Cc2ccccc2)c(C(OCC)=O)c1N	Dtr
1.067	tolazamide	0.97	S(=O)(=O)(NC(=O)NN1CCCCCC1)c1ccc(cc1)C	Dtr
1.0671	tolazoline	0.23	N1CCN=C1Cc1ccccc1	Dtr
1.0672	tolfenamic acid	0.99	Clc1cccc(Nc2ccccc2C(O)=O)c1C	Dtr
1.0673	tolmetin	0.99	OC(=O)Cc1n(C)c(cc1)C(=O)c1ccc(cc1)C	Dtr
1.0674	tolrestat	0.99	S=C(N(CC(O)=O)C)c1c2c(ccc1)c(C(F)(F)F)c(OC)cc2	Dtr
1.0675	topiramate	0.15	S(OCC12OC(OC1C1OC(OC1CO2)(C)C)(C)C)(=O)(=O)N	Dtr
1.0676	Topotecan Carboxylic Acid	0.07	Oc1ccc2nc3C=4N(Cc3cc2c1CN(C)C)C(=O)C(CO)=C(C=4)C(O)(CC)C(O)=O	Dtr
1.0677	toremifene	0.99	ClCC\C(=C(/c1ccc(OCCN(C)C)cc1)\c1ccccc1)\c1ccccc1	Dtr
1.0678	Trabectedin (ET-743__ Yondelis)	0.94	S1CC2(NCCc3c2cc(OC)c(O)c3)C(OCC2N3C(C4N(C(Cc5c4c(O)c(OC)c(c5)C)C3O)C)C1c1c2c2OCOc2c(C)c1OC(=O)C)=O	Dtr
1.068	trandolaprilat	0.94	OC(=O)C1N(C2C(C1)CCCC2)C(=O)C(NC(CCc1ccccc1)C(O)=O)C	Dtr
1.0681	tranexamic acid	0.03	OC(=O)C1CCC(CC1)CN	Dtr
1.0683	trazodone	0.92	Clc1cc(N2CCN(CC2)CCCN2N=C3N(C=CC=C3)C2=O)ccc1	Dtr
1.0684	trichloroethanol	0.35	ClC(Cl)(Cl)CO	Dtr
1.0685	trifluoperazine	0.99	S1c2c(N(c3c1cccc3)CCCN1CCN(CC1)C)cc(cc2)C(F)(F)F	Dtr
1.0686	trimeprazine	0.85	S1c2c(N(c3c1cccc3)CC(CN(C)C)C)cccc2	Dtr
1.0687	trimethadione	0	O1C(C)(C)C(=O)N(C)C1=O	Dtr
1.0688	triprolidine	0.9	n1ccccc1/C(=C\CN1CCCC1)/c1ccc(cc1)C	Dtr
1.0689	troglitazone	0.99	S1C(Cc2ccc(OCC3(Oc4c(CC3)c(C)c(O)c(C)c4C)C)cc2)C(=O)NC1=O	Dtr
1.069	tropisetron	0.7	O(C(=O)c1c2c([nH]c1)cccc2)C1CC2N(C(C1)CC2)C	Dtr
1.0691	Tryptophan	0.8	OC(=O)C(N)Cc1c2c([nH]c1)cccc2	Dtr
1.0692	urapidil	0.8	O(C)c1ccccc1N1CCN(CC1)CCCNC=1N(C)C(=O)N(C)C(=O)C=1	Dtr
1.0693	ursodiol	0.97	OC1C2C3CCC(C(CCC(O)=O)C)C3(CCC2C2(C(C1)CC(O)CC2)C)C	Dtr
1.0694	valacyclovir	0.18	Oc1nc(nc2n(cnc12)COCCOC(=O)C(N)C(C)C)N	Dtr
1.0695	valdecoxib	0.98	S(=O)(=O)(N)c1ccc(cc1)-c1c(noc1C)-c1ccccc1	Dtr
1.0696	vanillic acid	0.56	O(C)c1cc(ccc1O)C(O)=O	Dtr
1.0697	vigabatrin	0	OC(=O)CCC(N)C=C	Dtr
1.0698	viloxazine	0.9	O1CCNCC1COc1ccccc1OCC	Dtr
1.0699	vitamin-K	0.9	O=C1c2c(cccc2)C(=O)C(C)=C1C\C=C(\CCCC(CCCC(CCCC(C)C)C)C)/C	Dtr
1.07	voglibose	0.14	OC1C(O)C(O)(CC(NC(CO)CO)C1O)CO	Dtr
1.0701	xipamide	0.99	Clc1cc(O)c(cc1S(=O)(=O)N)C(=O)Nc1c(cccc1C)C	Dtr
1.0702	zafirlukast	0.99	S(=O)(=O)(NC(=O)c1cc(OC)c(cc1)Cc1c2cc(NC(OC3CCCC3)=O)ccc2n(c1)C)c1ccccc1C	Dtr
1.0703	zalcitabine	0.03	O1C(CCC1N1C=CC(=NC1=O)N)CO	Dtr
1.0707	zoniporide	0.5	O=C(NC(N)=N)c1cnn(c1C1CC1)-c1c2c(nccc2)ccc1	Dtr
1.071	zuclopenthixol	0.98	Clc1cc\2c(Sc3c(cccc3)/C/2=C\CCN2CCN(CC2)CCO)cc1	Dtr
2.0001	Acetylcysteine__ N-	0.83	SCC(NC(=O)C)C(O)=O	Dtr
2.0002	Acetylmethadol__ L-	0.8	O(C(C(CC(N(C)C)C)(c1ccccc1)c1ccccc1)CC)C(=O)C	Dtr
2.0003	Aminosalicylic acid__ 5-	0.61	Oc1ccc(N)cc1C(O)=O	Dtr
2.0004	Amphetamine	0.2	NC(Cc1ccccc1)C	Dtr
2.0005	Anidulafungin	0.84	O(CCCCC)c1ccc(cc1)-c1ccc(cc1)-c1ccc(cc1)C(=O)N1CC(O)C(O)NC(=O)C2N(CC(C)C2O)C(=O)C(NC(=O)C(NC(=O)C2N(CC(O)C2)C(=O)C(NC1=O)C(O)C)C(O)C(O)c1ccc(O)cc1)C(O)C	Dtr
2.0006	Aprepitant	0.95	Fc1ccc(cc1)C1N(CCOC1OC(C)c1cc(cc(c1)C(F)(F)F)C(F)(F)F)CC=1NC(=O)NN=1	Dtr
2.0008	Cephalexin	0.15	S1C2N(C(=O)C2NC(=O)C(N)c2ccccc2)C(C(O)=O)=C(C1)C	Dtr
2.0009	Cisatracurium	0.38	O(C)c1cc(ccc1OC)CC1[N+](CCc2c1cc(OC)c(OC)c2)(CCC(OCCCCCOC(=O)CC[N+]1(CCc2c(cc(OC)c(OC)c2)C1Cc1cc(OC)c(OC)cc1)C)=O)C	Dtr
2.001	Clavulanic Acid	0.09	O1C2N(C(C(O)=O)C1=CCO)C(=O)C2	Dtr
2.0011	Demethylchlortetracycline	0.41	Clc1c2c(C(O)=C3C(CC4C(O)(C(=O)C(=C(O)N)C(=O)C4N(C)C)C3=O)C2O)c(O)cc1	Dtr
2.0012	Dexamethasone	0.68	FC12C(C3CC(C)C(O)(C(=O)CO)C3(CC1O)C)CCC1=CC(=O)C=CC12C	Dtr
2.0013	DHA Paclitaxel	0.9962	O1C2CC(O)C3(C(C(OC(=O)c4ccccc4)C4(O)CC(OC(=O)C(OC(=O)CCC=CCC=CCC=CCC=CCC=CCC=CCC)C(NC(=O)c5ccccc5)c5ccccc5)C(=C(C4(C)C)C(OC(=O)C)C3=O)C)C2(OC(=O)C)C1)C	Dtr
2.0015	Epirubicin	0.75	O1C(C)C(O)C(N)CC1OC1CC(O)(Cc2c1c(O)c1c(C(=O)c3c(C1=O)c(OC)ccc3)c2O)C(=O)CO	Dtr
2.0016	Estradiol	0.984	OC1CCC2C3C(CCC12C)c1c(cc(O)cc1)CC3	Dtr
2.0017	Levonorgestrel	0.975	OC1(CCC2C3C(C4C(=CC(=O)CC4)CC3)CCC12CC)C#C	Dtr
2.0018	Lithium Carbonate	0	OC(O)=O	Dtr
2.0019	Ofloxacin	0.25	Fc1cc2c3N(C=C(C(O)=O)C2=O)C(COc3c1N1CCN(CC1)C)C	Dtr
2.002	Phenethicillin	0.75	S1C2N(C(C(O)=O)C1(C)C)C(=O)C2NC(=O)C(Oc1ccccc1)C	Dtr
2.0022	Risedronic acid (Risedronate)	0.24	P(O)(O)(=O)C(P(O)(O)=O)(O)Cc1cccnc1	Dtr
4.0001	Abacavir	0.5	OCC1CC(n2c3nc(nc(NC4CC4)c3nc2)N)C=C1	Dtr
4.0002	Acebutolol	0.24	O(CC(O)CNC(C)C)c1ccc(NC(=O)CCC)cc1C(=O)C	Dtr
4.0003	Acecainide (N-acetylprocainamide)	0.1	O=C(NCCN(CC)CC)c1ccc(NC(=O)C)cc1	Dtr
4.0004	Acetazolamide	0.92	s1c(nnc1S(=O)(=O)N)NC(=O)C	Dtr
4.0005	Acyclovir	0.16	Oc1nc(nc2n(cnc12)COCCO)N	Dtr
4.0006	Adefovir	0.04	P(O)(O)(=O)COCCn1c2ncnc(N)c2nc1	Dtr
4.0007	Adinazolam	0.69	Clc1cc2c(-n3c(nnc3CN(C)C)CN=C2c2ccccc2)cc1	Dtr
4.0008	Albuterol (salbutamol)	0.09	Oc1ccc(cc1CO)C(O)CNC(C)(C)C	Dtr
4.0009	Alfentanil	0.91	O=C1N(N=NN1CC)CCN1CCC(N(C(=O)CC)c2ccccc2)(CC1)COC	Dtr
4.001	Allopurinol	0.02	Oc1[nH]cnc-2nncc1-2	Dtr
4.0011	Almotriptan	0.37	S(=O)(=O)(N1CCCC1)Cc1cc2c([nH]cc2CCN(C)C)cc1	Dtr
4.0012	Alosetron	0.72	O=C1N(CCc2n(c3c(c12)cccc3)C)Cc1nc[nH]c1C	Dtr
4.0013	Alprazolam	0.72	Clc1cc2c(-n3c(nnc3C)CN=C2c2ccccc2)cc1	Dtr
4.0014	Alprenolol	0.81	O(CC(O)CNC(C)C)c1ccccc1CC=C	Dtr
4.0016	Amikacin	0.09	O1C(CN)C(O)C(O)C(O)C1OC1C(O)C(OC2OC(CO)C(O)C(N)C2O)C(NC(=O)C(O)CCN)CC1N	Dtr
4.0017	Aminocamptothecin	1	O1CC2=C(C=C3N(Cc4c3nc3c(c4)c(N)ccc3)C2=O)C(O)(CC)C1=O	Dtr
4.0018	Aminohexanoic acid	0.08	OC(=O)CCCCCN	Dtr
4.0019	Amiodarone	0.99	Ic1cc(cc(I)c1OCCN(CC)CC)C(=O)c1c2c(oc1CCCC)cccc2	Dtr
4.0021	Amlodipine	0.97	Clc1ccccc1C1\C(=C(/OCC)\O)\C(=NC(C)=C1C(OC)=O)COCCN	Dtr
4.0022	Amoxicillin	0.17	S1C2N(C(C(O)=O)C1(C)C)C(=O)C2NC(=O)C(N)c1ccc(O)cc1	Dtr
4.0023	Ampicillin	0.16	S1C2N(C(C(O)=O)C1(C)C)C(=O)C2NC(=O)C(N)c1ccccc1	Dtr
4.0024	Amrinone	0.11	Oc1ncc(cc1N)-c1ccncc1	Dtr
4.0025	Amsacrine	0.98	S(=O)(=O)(Nc1cc(OC)c(Nc2c3c(nc4c2cccc4)cccc3)cc1)C	Dtr
4.0026	Amsalog	1	S(=O)(=O)(Nc1cc(OC)c(Nc2c3c(nc4c2cccc4C)c(ccc3)C(=O)NC)cc1)C	Dtr
4.0028	Apomorphine	0.94	Oc1c-2c(CC3N(CCc4c3c-2ccc4)C)ccc1O	Dtr
4.0029	Aripiprazole	0.99	Clc1c(N2CCN(CC2)CCCCOc2cc3NC(=O)CCc3cc2)cccc1Cl	Dtr
4.003	Artesunate	0.75	O1C2OC3(OOC24C(CCC(C4CC3)C)C(C)C1OC(=O)CCC(O)=O)C	Dtr
4.0031	Aspirin	0.43	O(C(=O)C)c1ccccc1C(O)=O	Dtr
4.0032	Atenolol	0.05	O(CC(O)CNC(C)C)c1ccc(cc1)CC(=O)N	Dtr
4.0033	Atomoxetine	0.97	O(C(CCNC)c1ccccc1)c1ccccc1C	Dtr
4.0034	Atovaquone	1	Clc1ccc(cc1)C1CCC(CC1)C=1C(=O)C(=O)c2c(cccc2)C=1O	Dtr
4.0035	Atropine	0.44	O(C(=O)C(CO)c1ccccc1)C1CC2N(C(C1)CC2)C	Dtr
4.0037	Azelastine	0.85	Clc1ccc(cc1)CC1=NN(C2CCCN(CC2)C)C(=O)c2c1cccc2	Dtr
4.0038	Azimilide	0.94	Clc1ccc(cc1)-c1oc(cc1)\C=N\N1CC(=O)N(CCCCN2CCN(CC2)C)C1=O	Dtr
4.0039	Azithromycin	0.23	O1C(CC)C(O)(C)C(O)C(N(CC(CC(O)(C)C(OC2OC(CC(N(C)C)C2O)C)C(C)C(OC2OC(C)C(O)C(OC)(C2)C)C(C)C1=O)C)C)C	Dtr
4.004	Azlocillin	0.32	S1C2N(C(C(O)=O)C1(C)C)C(=O)C2NC(=O)C(NC(=O)N1CCNC1=O)c1ccccc1	Dtr
4.0041	Aztreonam	0.58	s1cc(nc1N)/C(=N/OC(C(O)=O)(C)C)/C(=O)NC1C(N(S(O)(=O)=O)C1=O)C	Dtr
4.0042	Beclomethasone dipropionate	0.87	ClC12C(C3CC(C)C(OC(=O)CC)(C(=O)COC(=O)CC)C3(CC1O)C)CCC1=CC(=O)C=CC12C	Dtr
4.0043	Betamethasone	0.66	FC12C(C3CC(C)C(O)(C(=O)CO)C3(CC1O)C)CCC1=CC(=O)C=CC12C	Dtr
4.0044	Betamipron	0.83	OC(=O)CCNC(=O)c1ccccc1	Dtr
4.0045	Betaxolol	0.56	O(CC(O)CNC(C)C)c1ccc(cc1)CCOCC1CC1	Dtr
4.0048	Biperiden	0.93	OC(CCN1CCCCC1)(C1C2CC(C1)C=C2)c1ccccc1	Dtr
4.0051	Bosentan	0.97	S(=O)(=O)(Nc1nc(nc(OCCO)c1Oc1ccccc1OC)-c1ncccn1)c1ccc(cc1)C(C)(C)C	Dtr
4.0052	Bromazepam	0.61	Brc1cc2c(NC(=O)CN=C2c2ncccc2)cc1	Dtr
4.0053	Bromfenac	1	Brc1ccc(cc1)C(=O)c1cccc(CC(O)=O)c1N	Dtr
4.0055	Brotizolam	0.9	Brc1sc2-n3c(nnc3C)CN=C(c2c1)c1cc(Cl)ccc1	Dtr
4.0056	Budesonide	0.87	O1C2(C(OC1CCC)CC1C3C(C4(C(=CC(=O)C=C4)CC3)C)C(O)CC12C)C(=O)CO	Dtr
4.0057	Buflomedil	0.6	O(C)c1cc(OC)cc(OC)c1C(=O)CCCN1CCCC1	Dtr
4.0058	Bufuralol	0.81	o1c2c(cc1C(O)CNC(C)(C)C)cccc2CC	Dtr
4.0059	Bumetanide	0.96	S(=O)(=O)(N)c1cc(cc(NCCCC)c1Oc1ccccc1)C(O)=O	Dtr
4.0061	Bupivacaine	0.95	O=C(Nc1c(cccc1C)C)C1N(CCCC1)CCCC	Dtr
4.0062	Buprenorphine	0.96	O1C2C34C5(CC(C(O)(C(C)(C)C)C)C2(OC)CC5)C(N(CC3)CC2CC2)Cc2c4c1c(O)cc2	Dtr
4.0063	Busulphan	0.04	S(OCCCCOS(=O)(=O)C)(=O)(=O)C	Dtr
4.0064	Butorphanol	0.81	OC12C3(CCCC1)CCN(C2Cc1c3cc(O)cc1)CC1CCC1	Dtr
4.0065	Caffeine	0.34	O=C1N(C)C(=O)N(c2ncn(c12)C)C	Dtr
4.0066	Captopril	0.28	SCC(C(=O)N1CCCC1C(O)=O)C	Dtr
4.0068	Carmustine (BCNU)	0.77	ClCCN(N=O)C(=O)NCCCl	Dtr
4.0069	Carumonam	0.28	s1cc(nc1N)/C(=N/OCC(O)=O)/C(=O)NC1C(N(S(O)(=O)=O)C1=O)COC(=O)N	Dtr
4.007	Carvedilol	0.96	O(CCNCC(O)COc1c2c3c([nH]c2ccc1)cccc3)c1ccccc1OC	Dtr
4.0072	Cefamandole	0.74	S1C2N(C(=O)C2NC(=O)C(O)c2ccccc2)C(C(O)=O)=C(C1)CSc1nnnn1C	Dtr
4.0073	Cefatrizine	0.59	S1C2N(C(=O)C2NC(=O)C(N)c2ccc(O)cc2)C(C(O)=O)=C(C1)CSc1nn[nH]c1	Dtr
4.0076	Cefetamet	0.22	s1cc(nc1N)/C(=N/OC)/C(=O)NC1C2SCC(C)=C(N2C1=O)C(O)=O	Dtr
4.0078	Cefmetazole	0.77	S1C2N(C(=O)C2NC(=O)CSCC#N)C(C(O)=O)=C(C1)CSc1nnnn1C	Dtr
4.0079	Cefodizime	0.81	s1c(SCC=2CSC3N(C(=O)C3NC(=O)\C(=N/OC)\c3nc(sc3)N)C=2C(O)=O)c(nc1CC(O)=O)C	Dtr
4.008	Cefoperazone	0.92	S1C2N(C(=O)C2NC(=O)C(NC(=O)N2CCN(CC)C(=O)C2=O)c2ccc(O)cc2)C(C(O)=O)=C(C1)CSc1ncnn1C	Dtr
4.0081	Ceforanide	0.81	S1C2N(C(=O)C2NC(=O)Cc2ccccc2CN)C(C(O)=O)=C(C1)CSc1nnnn1CC(O)=O	Dtr
4.0083	Cefotetan	0.84	S1\C(\SC1C(=O)NC1(OC)C2SCC(CSc3nnnn3C)=C(N2C1=O)C(O)=O)=C(/C(=O)N)\C(O)=O	Dtr
4.0085	Cefprozil	0.38	S1C2N(C(=O)C2NC(=O)C(N)c2ccc(O)cc2)C(C(O)=O)=C(C1)\C=C\C	Dtr
4.0087	Ceftizoxime	0.28	s1cc(nc1N)/C(=N/OC)/C(=O)NC1C2SCC=C(N2C1=O)C(O)=O	Dtr
4.0088	Ceftobiprole	0.38	s1nc(nc1N)/C(=N/O)/C(=O)NC1C2SCC(\C=C\3/CCN(C/3=O)C3CCNC3)=C(N2C1=O)C(O)=O	Dtr
4.009	Cefuroxime	0.32	S1C2N(C(=O)C2NC(=O)\C(=N/OC)\c2occc2)C(C(O)=O)=C(C1)COC(=O)N	Dtr
4.0092	Cephalothin	0.73	s1cccc1CC(=O)NC1C2SCC(COC(=O)C)=C(N2C1=O)C(O)=O	Dtr
4.0093	Cephapirin	0.53	S1C2N(C(=O)C2NC(=O)CSc2ccncc2)C(C(O)=O)=C(C1)COC(=O)C	Dtr
4.0094	Cephradine	0.09	S1C2N(C(=O)C2NC(=O)C(N)c2ccccc2)C(C(O)=O)=C(C1)C	Dtr
4.0095	Cerivastatin	0.99	Fc1ccc(cc1)-c1c(COC)c(nc(C(C)C)c1\C=C\C(O)CC(O)CC(O)=O)C(C)C	Dtr
4.0098	Chloramphenicol	0.61	ClC(Cl)C(=O)NC(C(O)c1ccc([N+](=O)[O-])cc1)CO	Dtr
4.0099	Chlordiazepoxide	0.95	Clc1cc2c(N=C(NC)C[N+]([O-])=C2c2ccccc2)cc1	Dtr
4.01	Chlormethiazole	0.64	ClCCc1scnc1C	Dtr
4.0101	Chloroquine	0.58	Clc1cc2nccc(NC(CCCN(CC)CC)C)c2cc1	Dtr
4.0102	Chlorpromazine	0.96	Clc1cc2N(c3c(Sc2cc1)cccc3)CCCN(C)C	Dtr
4.0103	Chlorpropamide	0.96	Clc1ccc(S(=O)(=O)NC(=O)NCCC)cc1	Dtr
4.0104	Chlortetracycline	0.49	Clc1c2c(C(=O)C=3C(CC4C(O)(C(O)=C(C(=O)N)C(=O)C4N(C)C)C=3O)C2(O)C)c(O)cc1	Dtr
4.0105	Chlorthalidone	0.75	Clc1ccc(cc1S(=O)(=O)N)C1(O)NC(=O)c2c1cccc2	Dtr
4.0106	Cibenzoline	0.5	N1CCN=C1C1CC1(c1ccccc1)c1ccccc1	Dtr
4.0107	Cidofovir	0.02	P(O)(O)(=O)COC(CN1C=CC(=NC1=O)N)CO	Dtr
4.0108	Cilastatin	0.37	S(CC(N)C(O)=O)CCCC\C=C(\NC(=O)C1CC1(C)C)/C(O)=O	Dtr
4.0109	Cilomilast	0.99	O(c1cc(ccc1OC)C1(CCC(CC1)C(O)=O)C#N)C1CCCC1	Dtr
4.011	Cimetidine	0.2	S(Cc1[nH]cnc1C)CCN\C(=N\C)\NC#N	Dtr
4.0111	Ciprofloxacin	0.32	Fc1cc2c(N(C=C(C(O)=O)C2=O)C2CC2)cc1N1CCNCC1	Dtr
4.0112	Citalopram	0.68	Fc1ccc(cc1)C1(OCc2c1ccc(c2)C#N)CCCN(C)C	Dtr
4.0113	Cladribine	0.2	Clc1nc(N)c2ncn(c2n1)C1OC(CO)C(O)C1	Dtr
4.0114	Clevidipine	1	Clc1c(cccc1Cl)C1\C(=C(/OCOC(=O)CCC)\O)\C(=NC(C)=C1C(OC)=O)C	Dtr
4.0116	Clindamycin	0.94	ClC(C(NC(=O)C1N(CC(C1)CCC)C)C1OC(SC)C(O)C(O)C1O)C	Dtr
4.0118	Clonazepam	0.85	Clc1ccccc1C1=NCC(=O)Nc2c1cc([N+](=O)[O-])cc2	Dtr
4.0119	Clonidine	0.34	Clc1cccc(Cl)c1NC=1NCCN=1	Dtr
4.012	Clozapine	0.95	Clc1cc2N=C(N3CCN(CC3)C)c3c(Nc2cc1)cccc3	Dtr
4.0122	Cocaine	0.89	O(C(=O)c1ccccc1)C1CC2N(C(CC2)C1C(OC)=O)C	Dtr
4.0123	Codeine	0.21	O1C2C34C(C(N(CC3)C)Cc3c4c1c(OC)cc3)C=CC2O	Dtr
4.0124	Colchicine	0.39	O(C)C1=CC=C2C(=CC1=O)C(NC(=O)C)CCc1c2c(OC)c(OC)c(OC)c1	Dtr
4.0125	Conivaptan	0.99	O=C(N1CCc2nc([nH]c2-c2c1cccc2)C)c1ccc(NC(=O)c2ccccc2-c2ccccc2)cc1	Dtr
4.0126	Cyclophosphamide	0.15	ClCCN(P1(OCCCN1)=O)CCCl	Dtr
4.0127	Cyclosporine	0.93	O=C1N(C)C(CCC)C(=O)N(C)C(C(O)C(C\C=C\C)C)C(=O)NC(CC)C(=O)N(C)C(=O)N(C)C(CCCC)C(=O)NC(CCC)C(=O)N(C)C(CCCC)C(=O)NC(C)C(=O)NC(C)C(=O)N(C)C(CCCC)C(=O)N(C)C1CCCC	Dtr
4.0128	Dacarbazine	0.02	O=C(N)c1nc[nH]c1N=NN(C)C	Dtr
4.013	Dapsone	0.75	S(=O)(=O)(c1ccc(N)cc1)c1ccc(N)cc1	Dtr
4.0132	Darifenacin	0.98	O1CCc2cc(ccc12)CCN1CC(CC1)C(C(=O)N)(c1ccccc1)c1ccccc1	Dtr
4.0134	Delorazepam (Chlordesmethyldiazepam)	0.95	Clc1ccccc1C1=NCC(=O)Nc2c1cc(Cl)cc2	Dtr
4.0135	Desipramine	0.85	N(CCCN1c2c(CCc3c1cccc3)cccc2)C	Dtr
4.0136	Desmethyldiazepam	0.97	Clc1cc2c(NC(=O)CN=C2c2ccccc2)cc1	Dtr
4.0137	Dexfenfluramine	0.34	FC(F)(F)c1cc(ccc1)CC(NCC)C	Dtr
4.0138	Dexloxiglumide	0.98	Clc1cc(ccc1Cl)C(=O)NC(CCC(O)=O)C(=O)N(CCCCC)CCCOC	Dtr
4.0139	Dexmedetomidine	0.94	[nH]1cc(nc1)C(C)c1cccc(C)c1C	Dtr
4.014	Dexrazoxane	0.00999999	O=C1NC(=O)CN(C1)C(CN1CC(=O)NC(=O)C1)C	Dtr
4.0143	Diazoxide	0.92	Clc1cc2S(=O)(=O)N=C(Nc2cc1)C	Dtr
4.0144	Dicamba	0.9	Clc1ccc(Cl)c(OC)c1C(O)=O	Dtr
4.0145	Dicloxacillin	0.96	Clc1cccc(Cl)c1-c1noc(C)c1C(=O)NC1C2SC(C)(C)C(N2C1=O)C(O)=O	Dtr
4.0146	Didanosine	0.04	O1C(CCC1n1c2ncnc(O)c2nc1)CO	Dtr
4.0147	Diflunisal	0.99	Fc1cc(F)ccc1-c1cc(C(O)=O)c(O)cc1	Dtr
4.0148	Digitoxin	0.94	O1C(C)C(OC2OC(C)C(O)C(O)C2)C(O)CC1OC1C(OC(OC2CC3CCC4C(CCC5(C)C(CCC45O)C4=CC(OC4)=O)C3(CC2)C)CC1O)C	Dtr
4.0149	Digoxin	0.27	O1C(C)C(OC2OC(C)C(O)C(O)C2)C(O)CC1OC1C(OC(OC2CC3CCC4C(CC(O)C5(C)C(CCC45O)C4=CC(OC4)=O)C3(CC2)C)CC1O)C	Dtr
4.015	Dihydroquinidine	0.78	O(C)c1cc2c(nccc2C(O)C2N3CC(C(C2)CC3)CC)cc1	Dtr
4.0151	Diltiazem	0.81	S1c2c(N(CCN(C)C)C(=O)C(OC(=O)C)C1c1ccc(OC)cc1)cccc2	Dtr
4.0152	Diphenhydramine	0.79	O(C(c1ccccc1)c1ccccc1)CCN(C)C	Dtr
4.0154	Disopyramide	0.87	O=C(N)C(CCN(C(C)C)C(C)C)(c1ccccc1)c1ncccc1	Dtr
4.0156	Dofetilide	0.64	S(=O)(=O)(Nc1ccc(cc1)CCN(CCOc1ccc(NS(=O)(=O)C)cc1)C)C	Dtr
4.0157	Domperidone	0.92	Clc1cc2nc(O)n(c2cc1)C1CCN(CC1)CCCn1c2c(nc1O)cccc2	Dtr
4.0158	Doxacurium	0.39	O(C)c1c(OC)cc(cc1OC)CC1[N+](CCc2c1c(OC)c(OC)c(OC)c2)(CCCOC(=O)CCC(OCCC[N+]1(CCc2c(c(OC)c(OC)c(OC)c2)C1Cc1cc(OC)c(OC)c(OC)c1)C)=O)C	Dtr
4.0159	Doxazosin	0.97	O1c2c(OCC1C(=O)N1CCN(CC1)c1nc(N)c3cc(OC)c(OC)cc3n1)cccc2	Dtr
4.016	Doxepin	0.81	O1Cc2c(cccc2)\C(\c2c1cccc2)=C\CCN(C)C	Dtr
4.0161	Doxifluridine	0.39	FC1=CN(C2OC(C)C(O)C2O)C(=O)NC1=O	Dtr
4.0162	Doxorubicin	0.73	O1C(C)C(O)C(N)CC1OC1CC(O)(Cc2c1c(O)c1c(C(=O)c3c(C1=O)c(OC)ccc3)c2O)C(=O)CO	Dtr
4.0163	Doxycycline	0.89	OC12C(C(N(C)C)C(=O)C(C(=O)N)=C1O)C(O)C1C(=C2O)C(=O)c2c(cccc2O)C1C	Dtr
4.0164	Drotaverine	0.88	O(CC)c1cc(ccc1OCC)\C=C\1/NCCc2cc(OCC)c(OCC)cc/12	Dtr
4.0166	Eltanolone	0.99	OC1CC2CCC3C4CCC(C(=O)C)C4(CCC3C2(CC1)C)C	Dtr
4.0168	Encainide	0.72	O(C)c1ccc(cc1)C(=O)Nc1ccccc1CCC1N(CCCC1)C	Dtr
4.0169	Enoxacin	0.26	Fc1cc2c(nc1N1CCNCC1)N(C=C(C(O)=O)C2=O)CC	Dtr
4.017	Enprofylline	0.45	O=C1NC(=O)N(c2nc[nH]c12)CCC	Dtr
4.0171	Entacapone	0.98	Oc1c([N+](=O)[O-])cc(cc1O)\C=C(\C(=O)N(CC)CC)/C#N	Dtr
4.0172	Epristeride	0.97	OC(=O)C=1CCC2(C3C(C4CCC(C(=O)NC(C)(C)C)C4(CC3)C)CC=C2C=1)C	Dtr
4.0173	Eprosartan	0.98	s1cccc1C\C(=C\c1n(Cc2ccc(cc2)C(O)=O)c(nc1)CCCC)\C(O)=O	Dtr
4.0174	Eptifibatide	0.25	S1SCCC(=O)NC(CCCCNC(N)=N)C(=O)NCC(=O)NC(CC(O)=O)C(=O)NC(Cc2c3c([nH]c2)cccc3)C(=O)N2C(CCC2)C(=O)NC(C1)C(=O)N	Dtr
4.0175	Ergotamine	0.96	O1C(NC(=O)C2C=C3C(N(C2)C)Cc2c4c3cccc4[nH]c2)(C)C(=O)N2C(Cc3ccccc3)C(=O)N3C(CCC3)C12O	Dtr
4.0176	Ertapenem	0.91	S(C=1C(C2N(C(=O)C2C(O)C)C=1C(O)=O)C)C1CC(NC1)C(=O)Nc1cc(ccc1)C(O)=O	Dtr
4.0177	Erythromycin	0.86	O1C(CC)C(O)(C)C(O)C(C)C(=O)C(CC(O)(C)C(OC2OC(CC(N(C)C)C2O)C)C(C)C(OC2OC(C)C(O)C(OC)(C2)C)C(C)C1=O)C	Dtr
4.0178	Esmolol	0.48	O(CC(O)CNC(C)C)c1ccc(cc1)CCC(OC)=O	Dtr
4.0179	Ethinylestradiol	0.97	OC1(CCC2C3C(CCC12C)c1c(cc(O)cc1)CC3)C#C	Dtr
4.018	Ethinylestradiol-3-Sulfate	0.99	S(Oc1cc2CCC3C4CCC(O)(C#C)C4(CCC3c2cc1)C)(O)(=O)=O	Dtr
4.0182	Etomidate	0.76	O(C(=O)c1n(cnc1)C(C)c1ccccc1)CC	Dtr
4.0183	Etoposide	0.91	O1C2C(OC(OC2)C)C(O)C(O)C1OC1C2C(C(c3c1cc1OCOc1c3)c1cc(OC)c(O)c(OC)c1)C(OC2)=O	Dtr
4.0184	Etoricoxib	0.92	Clc1cc(c(nc1)-c1ccc(nc1)C)-c1ccc(S(=O)(=O)C)cc1	Dtr
4.0185	Famotidine	0.16	s1cc(nc1NC(N)=N)CSCCC(NS(=O)(=O)N)=N	Dtr
4.0186	Felodipine	1	Clc1c(cccc1Cl)C1\C(=C(/OCC)\O)\C(=NC(C)=C1C(OC)=O)C	Dtr
4.0187	Fenoterol	0.47	Oc1cc(cc(O)c1)C(O)CNC(Cc1ccc(O)cc1)C	Dtr
4.0188	Fenoximone	0.74	S(C)c1ccc(cc1)C(=O)c1[nH]c(O)nc1C	Dtr
4.019	Finasteride	0.91	O=C1NC2CCC3C4CCC(C(=O)NC(C)(C)C)C4(CCC3C2(C=C1)C)C	Dtr
4.0191	Flavopiridol	0.94	Clc1ccccc1C=1Oc2c(C(=O)C=1)c(O)cc(O)c2C1CCN(CC1O)C	Dtr
4.0193	Fleroxacin	0.27	Fc1c2N(C=C(C(O)=O)C(=O)c2cc(F)c1N1CCN(CC1)C)CCF	Dtr
4.0194	Flucloxacillin	0.95	Clc1cccc(F)c1-c1noc(C)c1C(=O)NC1C2SC(C)(C)C(N2C1=O)C(O)=O	Dtr
4.0195	Fluconazole	0.16	Fc1cc(F)ccc1C(O)(Cn1ncnc1)Cn1ncnc1	Dtr
4.0197	Fludarabine	0.12	Fc1nc(N)c2ncn(c2n1)C1OC(CO)C(O)C1O	Dtr
4.0198	Flumazenil	0.46	Fc1cc2c(-n3c(CN(C)C2=O)c(nc3)C(OCC)=O)cc1	Dtr
4.0199	Flunitrazepam	0.81	Fc1ccccc1C1=NCC(=O)N(c2c1cc([N+](=O)[O-])cc2)C	Dtr
4.0201	Fluorouracil	0.23	Fc1cnc(O)nc1O	Dtr
4.0202	Flupirtine	0.82	Fc1ccc(cc1)CNc1nc(N)c(NC(OCC)=O)cc1	Dtr
4.0203	Fluticasone propionate	0.89	S(C(=O)C1(OC(=O)CC)C2(CC(O)C3(F)C(C2CC1C)CC(F)C1=CC(=O)C=CC13C)C)CF	Dtr
4.0204	Fluvastatin	0.99	Fc1ccc(cc1)-c1c2c(n(C(C)C)c1\C=C\C(O)CC(O)CC(O)=O)cccc2	Dtr
4.0205	Folinic acid	0.81	Oc1nc(nc2ncc(nc12)CNc1ccc(cc1)C(=O)NC(CCC(O)=O)C(O)=O)N	Dtr
4.0206	Foscarnet	0.15	P(O)(O)(=O)C(O)=O	Dtr
4.0208	Fosfomycin	0.00999999	P(O)(O)(=O)C1OC1C	Dtr
4.0211	Furosemide	0.99	Clc1cc(NCc2occc2)c(cc1S(=O)(=O)N)C(O)=O	Dtr
4.0212	Gabapentin	0.02	OC(=O)C1(CCCCC1)CN	Dtr
4.0213	Gadoversetamide	0	O(CCNC(=O)CN(CCN(CCN(CC(=O)NCCOC)CC(O)=O)CC(O)=O)CC(O)=O)C	Dtr
4.0214	Galanthamine	0.17	O1c2c3C4(C1CC(O)C=C4)CCN(Cc3ccc2OC)C	Dtr
4.0215	Ganciclovir	0.00999999	Oc1nc(nc2n(cnc12)COC(CO)CO)N	Dtr
4.0216	Gatifloxacin	0.2	Fc1cc2c(N(C=C(C(O)=O)C2=O)C2CC2)c(OC)c1N1CC(NCC1)C	Dtr
4.0217	Gefitinib	0.91	Clc1cc(Nc2ncnc3c2cc(OCCCN2CCOCC2)c(OC)c3)ccc1F	Dtr
4.0218	Gemcitabine	0.00999999	FC1(F)C(O)C(OC1N1C=CC(=NC1=O)N)CO	Dtr
4.0219	Gentamicin	0.1	O1C(OC2C(O)C(OC3OCC(O)(C)C(NC)C3O)C(N)CC2N)C(N)CCC1C(NC)C	Dtr
4.022	Gestodene	0.98	OC1(C=CC2C3C(C4C(=CC(=O)CC4)CC3)CCC12CC)C#C	Dtr
4.0221	Glimepiride	0.99	S(=O)(=O)(NC(=O)NC1CCC(CC1)C)c1ccc(cc1)CCNC(=O)N1CC(C)=C(CC)C1=O	Dtr
4.0222	Glipizide	0.97	S(=O)(=O)(NC(=O)NC1CCCCC1)c1ccc(cc1)CCNC(=O)c1ncc(nc1)C	Dtr
4.0223	Glyburide	0.98	Clc1cc(C(=O)NCCc2ccc(S(=O)(=O)NC(=O)NC3CCCCC3)cc2)c(OC)cc1	Dtr
4.0224	Granisetron	0.65	O=C(NC1CC2N(C(C1)CCC2)C)c1nn(c2c1cccc2)C	Dtr
4.0225	Guanfacine	0.72	Clc1cccc(Cl)c1CC(=O)NC(N)=N	Dtr
4.0226	Haloperidol	0.92	Clc1ccc(cc1)C1(O)CCN(CC1)CCCC(=O)c1ccc(F)cc1	Dtr
4.0227	Hexobarbital	0.47	O=C1N(C)C(=O)NC(=O)C1(C)C=1CCCCC=1	Dtr
4.0228	Hydralazine	0.87	n1ncc2c(cccc2)c1NN	Dtr
4.0229	Hydrocortisone	0.8	OC1(CCC2C3C(C4(C(=CC(=O)CC4)CC3)C)C(O)CC12C)C(=O)CO	Dtr
4.0231	Hydroxychloroquine	0.46	Clc1cc2nccc(NC(CCCN(CCO)CC)C)c2cc1	Dtr
4.0232	Hydroxydihydroquinidine	0.53	O(C)c1cc2c(nccc2C(O)C2N3CC(O)(C(C2)CC3)CC)cc1	Dtr
4.0233	Hydroxyimipramine__ 2-	0.64	Oc1cc2CCc3c(N(c2cc1)CCCN(C)C)cccc3	Dtr
4.0234	Hydroxystaurosporine__ 7-	1	O1C2n3c4c(c5c(c6c7c(n(c46)C1(C)C(OC)C(NC)C2)cccc7)C(O)NC5=O)c1c3cccc1	Dtr
4.0235	Hydroxyurea	0.00999999	O=C(NO)N	Dtr
4.0237	Ibuprofen	0.99	OC(=O)C(C)(C)c1ccc(cc1)CC(C)C	Dtr
4.0238	Ibutilide	0.4	S(=O)(=O)(Nc1ccc(cc1)C(O)CCCN(CCCCCCC)CC)C	Dtr
4.024	Ifosfamide	0	ClCCN1P(OCCC1)(=O)NCCCl	Dtr
4.0241	Iloprost	0.6	OC1CC2C(C\C(\C2)=C\CCCC(OCC(=O)c2ccccc2)=O)C1\C=C\C(O)C(CC#CC)C	Dtr
4.0242	Imatinib	0.82	O=C(Nc1cc(Nc2nc(ccn2)-c2cccnc2)c(cc1)C)c1ccc(cc1)CN1CCN(CC1)C	Dtr
4.0243	Imipenem	0.14	S(CC\N=C\N)C=1CC2N(C(=O)C2C(O)C)C=1C(O)=O	Dtr
4.0244	Imipramine	0.9	N(CCCN1c2c(CCc3c1cccc3)cccc2)(C)C	Dtr
4.0245	Indinavir	0.62	OC1Cc2c(cccc2)C1NC(=O)C(Cc1ccccc1)CC(O)CN1CCN(CC1C(=O)NC(C)(C)C)Cc1cccnc1	Dtr
4.0247	Indomethacin	0.97	Clc1ccc(cc1)C(=O)n1c2c(cc(OC)cc2)c(CC(O)=O)c1C	Dtr
4.0248	Indoramin	0.83	O=C(NC1CCN(CC1)CCc1c2c([nH]c1)cccc2)c1ccccc1	Dtr
4.0249	Iohexol	0.02	Ic1c(C(=O)NCC(O)CO)c(I)c(N(C(=O)C)CC(O)CO)c(I)c1C(=O)NCC(O)CO	Dtr
4.025	Iopamidol	0	Ic1c(C(=O)NC(CO)CO)c(I)c(NC(=O)C(O)C)c(I)c1C(=O)NC(CO)CO	Dtr
4.0251	Iopromide	0.00999999	Ic1c(C(=O)N(CC(O)CO)C)c(I)c(NC(=O)COC)c(I)c1C(=O)NCC(O)CO	Dtr
4.0253	Irbesartan	0.9	O=C1N(Cc2ccc(cc2)-c2ccccc2-c2nn[nH]n2)C(=NC12CCCC2)CCCC	Dtr
4.0255	Isepamicin	0.05	O1C(CN)C(O)C(O)C(O)C1OC1C(O)C(OC2OCC(O)(C)C(NC)C2O)C(NC(=O)C(O)CN)CC1N	Dtr
4.0256	Isoniazid	0.00999999	O=C(NN)c1ccncc1	Dtr
4.0257	Isosorbide Dinitrate	0.29	O1C2C(OCC2O[N+](=O)[O-])C(O[N+](=O)[O-])C1	Dtr
4.0259	Isoxicam	0.96	S1(=O)(=O)N(C)C(C(=O)Nc2noc(c2)C)=C(O)c2c1cccc2	Dtr
4.026	Isradipine	0.95	o1nc2c(n1)cccc2C1\C(=C(/OC)\O)\C(=NC(C)=C1C(OC(C)C)=O)C	Dtr
4.0261	Itraconazole	1	Clc1cc(Cl)ccc1C1(OC(CO1)COc1ccc(N2CCN(CC2)c2ccc(N3C=NN(C(CC)C)C3=O)cc2)cc1)Cn1ncnc1	Dtr
4.0263	Ketamine	0.44	Clc1ccccc1C1(NC)CCCCC1=O	Dtr
4.0264	Ketanserin	0.95	Fc1ccc(cc1)C(=O)C1CCN(CC1)CCN1C(=O)c2c(NC1=O)cccc2	Dtr
4.0265	Ketoprofen	0.97	OC(=O)C(C)c1cc(ccc1)C(=O)c1ccccc1	Dtr
4.0266	Ketorolac	0.99	OC(=O)C1CCn2c1ccc2C(=O)c1ccccc1	Dtr
4.0267	Labetalol	0.5	Oc1ccc(cc1C(=O)N)C(O)CNC(CCc1ccccc1)C	Dtr
4.0269	Lansoprazole	0.98	S(=O)(Cc1nccc(OCC(F)(F)F)c1C)c1[nH]c2c(n1)cccc2	Dtr
4.027	Letrozole	0.59	n1cn(nc1)C(c1ccc(cc1)C#N)c1ccc(cc1)C#N	Dtr
4.0272	Levodopa	0.12	Oc1cc(ccc1O)CC(N)C(O)=O	Dtr
4.0273	Levofloxacin	0.25	Fc1cc2c3N(C=C(C(O)=O)C2=O)C(COc3c1N1CCN(CC1)C)C	Dtr
4.0274	Levosimendan	0.98	O=C1NN=C(C(C1)C)c1ccc(N\N=C(\C#N)/C#N)cc1	Dtr
4.0275	Lidocaine	0.67	O=C(Nc1c(cccc1C)C)CN(CC)CC	Dtr
4.0276	Lincomycin	0.76	S(C)C1OC(C(NC(=O)C2N(CC(C2)CCC)C)C(O)C)C(O)C(O)C1O	Dtr
4.0277	Linezolid	0.31	Fc1cc(N2CC(OC2=O)CNC(=O)C)ccc1N1CCOCC1	Dtr
4.0278	Lisinopril	0.05	OC(=O)C1N(CCC1)C(=O)C(NC(CCc1ccccc1)C(O)=O)CCCCN	Dtr
4.0279	Lorazepam	0.91	Clc1ccccc1C1=NC(O)C(=O)Nc2c1cc(Cl)cc2	Dtr
4.028	Lorcainide	0.85	Clc1ccc(N(C(=O)Cc2ccccc2)C2CCN(CC2)C(C)C)cc1	Dtr
4.0281	Lormetazepam	0.86	Clc1ccccc1C1=NC(O)C(=O)N(c2c1cc(Cl)cc2)C	Dtr
4.0282	Losartan	0.99	Clc1nc(n(Cc2ccc(cc2)-c2ccccc2-c2nn[nH]n2)c1CO)CCCC	Dtr
4.0286	Mebendazole	0.93	O(C(=O)Nc1[nH]c2c(n1)cc(cc2)C(=O)c1ccccc1)C	Dtr
4.0287	Melagatran	0.07	OC(=O)CNC(C(=O)N1CCC1C(=O)NCc1ccc(cc1)C(N)=N)C1CCCCC1	Dtr
4.0288	Meloxicam	1	s1c(cnc1NC(=O)C=1N(S(=O)(=O)c2c(cccc2)C=1O)C)C	Dtr
4.0289	Melphalan	0.88	ClCCN(CCCl)c1ccc(cc1)CC(N)C(O)=O	Dtr
4.029	Meperidine	0.58	O(C(=O)C1(CCN(CC1)C)c1ccccc1)CC	Dtr
4.0292	Meprobamate	0.1	O(CC(CCC)(COC(=O)N)C)C(=O)N	Dtr
4.0293	Meptazinol	0.27	Oc1cc(ccc1)C1(CCCCN(C1)C)CC	Dtr
4.0295	Meropenem	0.08	S(C=1C(C2N(C(=O)C2C(O)C)C=1C(O)=O)C)C1CC(NC1)C(=O)N(C)C	Dtr
4.0296	Metformin	0	N(=C(\N)/N)/C(N(C)C)=N	Dtr
4.0298	Methamphetamine	0.15	N(C(Cc1ccccc1)C)C	Dtr
4.0299	Methicillin	0.48	S1C2N(C(C(O)=O)C1(C)C)C(=O)C2NC(=O)c1c(OC)cccc1OC	Dtr
4.03	Methohexital	0.75	O=C1N(C)C(=O)NC(=O)C1(C(C#CCC)C)CC=C	Dtr
4.0301	Methotrexate	0.58	OC(=O)C(NC(=O)c1ccc(N(Cc2nc3c(nc(nc3N)N)nc2)C)cc1)CCC(O)=O	Dtr
4.0304	Methylprednisolone	0.77	OC1(CCC2C3C(C4(C(=CC(=O)C=C4)C(C3)C)C)C(O)CC12C)C(=O)CO	Dtr
4.0306	Metocurine	0.35	O1c2cc3C([N+](CCc3cc2OC)(C)C)Cc2ccc(Oc3c4C([N+](CCc4cc(OC)c3OC)(C)C)Cc3cc1c(OC)cc3)cc2	Dtr
4.0307	Metolazone	0.95	Clc1cc2NC(N(c3ccccc3C)C(=O)c2cc1S(=O)(=O)N)C	Dtr
4.0309	Metrizoate	0	Ic1c(C(O)=O)c(I)c(NC(=O)C)c(I)c1N(C(=O)C)C	Dtr
4.0311	Mexiletine	0.63	O(CC(N)C)c1c(cccc1C)C	Dtr
4.0312	Mezlocillin	0.31	S1C2N(C(C(O)=O)C1(C)C)C(=O)C2NC(=O)C(NC(=O)N1CCN(S(=O)(=O)C)C1=O)c1ccccc1	Dtr
4.0314	Micafungin	1	S(Oc1cc(ccc1O)C(O)C(O)C1NC(=O)C2N(CC(O)C2)C(=O)C(O)(NC(=O)C(NC(=O)c2ccc(cc2)-c2noc(c2)-c2ccc(OCCCCC)cc2)CC(O)C(O)NC(=O)C2N(CC(C)C2O)C(=O)C(NC1=O)C(O)CC(=O)N)C)(O)(=O)=O	Dtr
4.0315	Midazolam	0.97	Clc1cc2c(-n3c(CN=C2c2ccccc2F)cnc3C)cc1	Dtr
4.0316	Miglitol	0.00999999	OC1C(O)C(O)CN(CCO)C1CO	Dtr
4.0317	Milrinone	0.85	Oc1nc(C)c(cc1C#N)-c1ccncc1	Dtr
4.0319	Mivacurium	0.3	O(C)c1c(OC)cc(cc1OC)CC1[N+](CCc2c1cc(OC)c(OC)c2)(CCCOC(=O)CC\C=C\CCC(OCCC[N+]1(CCc2c(cc(OC)c(OC)c2)C1Cc1cc(OC)c(OC)c(OC)c1)C)=O)C	Dtr
4.032	Moclobemide	0.36	Clc1ccc(cc1)C(=O)NCCN1CCOCC1	Dtr
4.0322	Morphine	0.33	O1C2C34C(C(N(CC3)C)Cc3c4c1c(O)cc3)C=CC2O	Dtr
4.0323	Moxalactam	0.53	S(CC=1COC2N(C(=O)C2(OC)NC(=O)C(C(O)=O)c2ccc(O)cc2)C=1C(O)=O)c1nnnn1C	Dtr
4.0324	Moxifloxacin	0.45	Fc1cc2c(N(C=C(C(O)=O)C2=O)C2CC2)c(OC)c1N1CC2C(NCCC2)C1	Dtr
4.0325	Moxonidine	0.06	Clc1nc(nc(OC)c1NC=1NCCN=1)C	Dtr
4.0327	Nalbuphine	0.5	O1C2C34CCN(C(Cc5c3c1c(O)cc5)C4(O)CCC2O)CC1CCC1	Dtr
4.0328	Nalmefene	0.36	O1C2C34CCN(C(Cc5c3c1c(O)cc5)C4(O)CCC2=C)CC1CC1	Dtr
4.0329	Naloxone	0.45	O1C2C34CCN(C(Cc5c3c1c(O)cc5)C4(O)CCC2=O)CC=C	Dtr
4.033	Naltrexone	0.2	O1C2C34CCN(C(Cc5c3c1c(O)cc5)C4(O)CCC2=O)CC1CC1	Dtr
4.0332	Nateglinide	0.98	OC(=O)C(NC(=O)C1CCC(CC1)C(C)C)Cc1ccccc1	Dtr
4.0333	Nefazodone	0.99	Clc1cc(N2CCN(CC2)CCCN2N=C(N(CCOc3ccccc3)C2=O)CC)ccc1	Dtr
4.0334	Nelarabine	0.2	O1C(CO)C(O)C(O)C1n1c2nc(nc(OC)c2nc1)N	Dtr
4.0336	Nevirapine	0.64	O=C1Nc2c(nccc2C)N(c2ncccc12)C1CC1	Dtr
4.0337	Nicardipine	0.98	O(C(=O)C=1C(\C(=C(/OC)\O)\C(=NC=1C)C)c1cc([N+](=O)[O-])ccc1)CCN(Cc1ccccc1)C	Dtr
4.0338	Nicotine	0.05	n1cc(ccc1)C1N(CCC1)C	Dtr
4.0339	Nifedipine	0.96	O(C(=O)C=1C(\C(=C(\OC)/O)\C(=NC=1C)C)c1ccccc1[N+](=O)[O-])C	Dtr
4.034	Nimodipine	0.98	O(C(=O)C=1C(\C(=C(/OCCOC)\O)\C(=NC=1C)C)c1cc([N+](=O)[O-])ccc1)C(C)C	Dtr
4.0342	Nitrazepam	0.87	O=C1Nc2c(cc([N+](=O)[O-])cc2)C(=NC1)c1ccccc1	Dtr
4.0343	Nitrendipine	0.98	O(C(=O)C=1C(\C(=C(/OCC)\O)\C(=NC=1C)C)c1cc([N+](=O)[O-])ccc1)C	Dtr
4.0344	Nitrofurantoin	0.73	o1c(ccc1[N+](=O)[O-])\C=N\N1CC(=O)NC1=O	Dtr
4.0345	Nizatidine	0.32	s1cc(nc1CN(C)C)CSCCN\C(\NC)=C\[N+](=O)[O-]	Dtr
4.0346	NK 611	0.99	O1C2C(OC(OC2)C)C(O)C(N(C)C)C1OC1C2C(C(c3c1cc1OCOc1c3)c1cc(OC)c(O)c(OC)c1)C(OC2)=O	Dtr
4.0347	Nomifensine	0.63	Nc1c2c(ccc1)C(CN(C2)C)c1ccccc1	Dtr
4.0348	Nortriptyline	0.91	N(CC\C=C/1\c2c(CCc3c\1cccc3)cccc2)C	Dtr
4.035	Ondansetron	0.73	O=C1c2c(n(c3c2cccc3)C)CCC1Cn1ccnc1C	Dtr
4.0351	Oxacillin	0.92	S1C2N(C(C(O)=O)C1(C)C)C(=O)C2NC(=O)c1c(noc1C)-c1ccccc1	Dtr
4.0352	Oxazepam	0.96	Clc1cc2c(NC(=O)C(O)N=C2c2ccccc2)cc1	Dtr
4.0353	Oxybutynin	0.92	O(C(=O)C(O)(C1CCCCC1)c1ccccc1)CC#CCN(CC)CC	Dtr
4.0354	Oxycodone	0.45	O1C2C34CCN(C(Cc5c3c1c(OC)cc5)C4(O)CCC2=O)C	Dtr
4.0355	Oxytetracycline	0.2	OC12C(C(N(C)C)C(=O)C(C(=O)N)=C1O)C(O)C1C(=C2O)C(=O)c2c(cccc2O)C1(O)C	Dtr
4.0356	Paclitaxel	0.76	O1C2CC(O)C3(C(C(OC(=O)c4ccccc4)C4(O)CC(OC(=O)C(O)C(NC(=O)c5ccccc5)c5ccccc5)C(=C(C4(C)C)C(OC(=O)C)C3=O)C)C2(OC(=O)C)C1)C	Dtr
4.0357	Palonosetron	0.62	O=C1N(CC2CCCc3c2c1ccc3)C1C2CCN(C1)CC2	Dtr
4.0358	Pantoprazole	0.98	S(=O)(Cc1nccc(OC)c1OC)c1[nH]c2c(n1)cc(OC(F)F)cc2	Dtr
4.0359	Papaverine	0.9	O(C)c1cc(ccc1OC)Cc1nccc2c1cc(OC)c(OC)c2	Dtr
4.036	Paricalcitol	1	OC1CC(O)C/C(/C1)=C\C=C/1\C2CCC(C(\C=C\C(C(O)(C)C)C)C)C2(CCC\1)C	Dtr
4.0361	Paroxetine	0.94	Fc1ccc(cc1)C1CCNCC1COc1cc2OCOc2cc1	Dtr
4.0362	Pefloxacin	0.27	Fc1cc2c(N(C=C(C(O)=O)C2=O)CC)cc1N1CCN(CC1)C	Dtr
4.0363	Penciclovir	0.13	Oc1nc(nc2n(cnc12)CCC(CO)CO)N	Dtr
4.0364	Penicillin G	0.62	S1C2N(C(C(O)=O)C1(C)C)C(=O)C2NC(=O)Cc1ccccc1	Dtr
4.0365	Pentazocine	0.61	Oc1cc2c(CC3N(CCC2(C)C3C)C\C=C(\C)/C)cc1	Dtr
4.0366	Pentobarbital	0.56	O=C1NC(=O)NC(=O)C1(C(CCC)C)CC	Dtr
4.0367	Perphenazine	0.92	Clc1cc2N(c3c(Sc2cc1)cccc3)CCCN1CCN(CC1)CCO	Dtr
4.0368	Phenacetin	0.41	O(CC)c1ccc(NC(=O)C)cc1	Dtr
4.0369	Phencyclidine	0.68	N1(CCCCC1)C1(CCCCC1)c1ccccc1	Dtr
4.037	Phenobarbital	0.43	O=C1NC(=O)NC(=O)C1(CC)c1ccccc1	Dtr
4.0372	Pimobendan	0.98	O(C)c1ccc(cc1)-c1[nH]c2c(n1)cc(cc2)C1=NNC(=O)CC1C	Dtr
4.0373	Pindolol	0.48	O(CC(O)CNC(C)C)c1c2c([nH]cc2)ccc1	Dtr
4.0376	Piretanide	0.94	S(=O)(=O)(N)c1cc(cc(N2CCCC2)c1Oc1ccccc1)C(O)=O	Dtr
4.0378	Pirmenol	0.87	OC(CCCN1C(CCCC1C)C)(c1ccccc1)c1ncccc1	Dtr
4.0379	Pravastatin (acid)	0.5	O(C(=O)C(CC)C)C1C2C(=CC(O)C1)C=CC(C)C2CCC(O)CC(O)CC(O)=O	Dtr
4.038	Prazosin	0.94	o1cccc1C(=O)N1CCN(CC1)c1nc(N)c2cc(OC)c(OC)cc2n1	Dtr
4.0381	Prednisolone	0.81	OC1(CCC2C3C(C4(C(=CC(=O)C=C4)CC3)C)C(O)CC12C)C(=O)CO	Dtr
4.0382	Prednisone	0.74	OC1(CCC2C3C(C4(C(=CC(=O)C=C4)CC3)C)C(=O)CC12C)C(=O)CO	Dtr
4.0383	Prilocaine	0.39	O=C(Nc1ccccc1C)C(NCCC)C	Dtr
4.0385	Procainamide	0.16	O=C(NCCN(CC)CC)c1ccc(N)cc1	Dtr
4.0386	Promazine	0.89	S1c2c(N(c3c1cccc3)CCCN(C)C)cccc2	Dtr
4.0387	Promethazine	0.88	S1c2c(N(c3c1cccc3)CC(N(C)C)C)cccc2	Dtr
4.0388	Propafenone	0.93	O(CC(O)CNCCC)c1ccccc1C(=O)CCc1ccccc1	Dtr
4.0389	Propofol	0.98	Oc1c(cccc1C(C)C)C(C)C	Dtr
4.039	Propoxyphene	0.75	O(C(Cc1ccccc1)(C(CN(C)C)C)c1ccccc1)C(=O)CC	Dtr
4.0393	Pyridostigmine	0	O(C(=O)N(C)C)C=1C=CCN(C=1)C	Dtr
4.0394	Pyrimethamine	0.89	Clc1ccc(cc1)-c1c(nc(nc1N)N)CC	Dtr
4.0395	Quercetin	0.99	O1c2c(C(=O)C(O)=C1c1cc(O)c(O)cc1)c(O)cc(O)c2	Dtr
4.0398	Quinine	0.81	O(C)c1cc2c(nccc2C(O)C2N3CC(C(C2)CC3)C=C)cc1	Dtr
4.0399	Quinupristin	0.66	S(CC1CN2C(CC1=O)C(=O)NC(c1ccccc1)C(OC(C)C(NC(=O)c1ncccc1O)C(=O)NC(CC)C(=O)N1C(CCC1)C(=O)N(C)C(Cc1ccc(N(C)C)cc1)C2=O)=O)C1C2CCN(C1)CC2	Dtr
4.04	Rabeprazole	0.96	S(=O)(Cc1nccc(OCCCOC)c1C)c1[nH]c2c(n1)cccc2	Dtr
4.0402	Reboxetine	0.98	O1CCNCC1C(Oc1ccccc1OCC)c1ccccc1	Dtr
4.0403	Recainam	0.14	O=C(Nc1c(cccc1C)C)NCCCNC(C)C	Dtr
4.0405	Remoxipride	0.79	Brc1ccc(OC)c(C(=O)NCC2N(CCC2)CC)c1OC	Dtr
4.0406	Repaglinide	0.98	O(CC)c1cc(ccc1C(O)=O)CC(=O)NC(CC(C)C)c1ccccc1N1CCCCC1	Dtr
4.0407	Ribavirin	0.02	O1C(CO)C(O)C(O)C1n1nc(nc1)C(=O)N	Dtr
4.0409	Rifampin	0.77	O1c2c3c4c(c(O)c2C)c(O)c(NC(=O)/C(=C\C=C\C(C)C(O)C(C)C(O)C(C)C(OC(=O)C)C(C)C(OC)\C=C\OC1(C)C3=O)/C)c(\C=N\N1CCN(CC1)C)c4O	Dtr
4.041	Risperidone	0.89	Fc1cc2onc(c2cc1)C1CCN(CC1)CCC=1C(=O)N2C(=NC=1C)CCCC2	Dtr
4.0411	Ritodrine	0.33	Oc1ccc(cc1)C(O)C(NCCc1ccc(O)cc1)C	Dtr
4.0412	Rivastigmine	0.4	O(C(=O)N(CC)C)c1cc(ccc1)C(N(C)C)C	Dtr
4.0413	Rizatriptan	0.14	[nH]1cc(c2cc(ccc12)Cn1ncnc1)CCN(C)C	Dtr
4.0415	Rolitetracycline	0.5	OC12C(CC3C(=C1O)C(=O)c1c(cccc1O)C3(O)C)C(N(C)C)C(=O)C(C(=O)NCN1CCCC1)=C2O	Dtr
4.0416	Ropivacaine	0.94	O=C(Nc1c(cccc1C)C)C1N(CCCC1)CCC	Dtr
4.0417	Rosiglitazone	0.99	S1C(Cc2ccc(OCCN(C)c3ncccc3)cc2)C(=O)NC1=O	Dtr
4.0419	Saquinavir	0.98	OC(C(NC(=O)C(NC(=O)c1nc2c(cc1)cccc2)CC(=O)N)Cc1ccccc1)CN1CC2C(CC1C(=O)NC(C)(C)C)CCCC2	Dtr
4.042	Sch34343	0.65	S1C2N(C(=O)C2C(O)C)C(C(O)=O)=C1SCCOC(=O)N	Dtr
4.0421	Selegiline	0.9	N(C(Cc1ccccc1)C)(CC#C)C	Dtr
4.0422	Sematilide	0.04	S(=O)(=O)(Nc1ccc(cc1)C(=O)NCCN(CC)CC)C	Dtr
4.0423	Sildenafil	0.96	S(=O)(=O)(N1CCN(CC1)C)c1cc(-c2nc(O)c3n(nc(c3n2)CCC)C)c(OCC)cc1	Dtr
4.0424	Sisomicin	0.85	O1C(OC2C(O)C(OC3OCC(O)(C)C(NC)C3O)C(N)CC2N)C(N)CC=C1CN	Dtr
4.0426	Sitagliptin	0.38	Fc1cc(F)c(F)cc1CC(N)CC(=O)N1CCn2c(nnc2C(F)(F)F)C1	Dtr
4.0428	Sotalol	0.28	S(=O)(=O)(Nc1ccc(cc1)C(O)CNC(C)C)C	Dtr
4.0429	Sparfloxacin	0.45	Fc1c(N2CC(NC(C2)C)C)c(F)c2N(C=C(C(O)=O)C(=O)c2c1N)C1CC1	Dtr
4.043	Stavudine	0.00999999	O1C(C=CC1N1C=C(C)C(=O)NC1=O)CO	Dtr
4.0431	Streptomycin	0.37	O1C(CO)C(O)C(O)C(NC)C1OC1C(O)(C=O)C(OC1OC1C(\N=C(\N)/N)C(O)C(\N=C(\N)/N)C(O)C1O)C	Dtr
4.0432	Sufentanil	0.92	s1cccc1CCN1CCC(N(C(=O)CC)c2ccccc2)(CC1)COC	Dtr
4.0433	Sulbactam	0.38	S1(=O)(=O)C2N(C(C(O)=O)C1(C)C)C(=O)C2	Dtr
4.0435	Sulfadiazine	0.45	S(=O)(=O)(Nc1ncccn1)c1ccc(N)cc1	Dtr
4.0437	Sulfinpyrazone	0.98	S(=O)(CCC1C(=O)N(N(C1=O)c1ccccc1)c1ccccc1)c1ccccc1	Dtr
4.0438	Sulfisoxazole	0.92	S(=O)(=O)(Nc1onc(C)c1C)c1ccc(N)cc1	Dtr
4.0439	Sumatriptan	0.17	S(=O)(=O)(NC)Cc1cc2c([nH]cc2CCN(C)C)cc1	Dtr
4.044	Suprofen	0.99	s1cccc1C(=O)c1ccc(cc1)C(C(O)=O)C	Dtr
4.0441	Suramin	1	S(O)(=O)(=O)c1c2c(cc(S(O)(=O)=O)c1)c(S(O)(=O)=O)ccc2NC(=O)c1cc(NC(=O)c2cc(NC(=O)Nc3cc(ccc3)C(=O)Nc3cc(ccc3C)C(=O)Nc3c4c(cc(S(O)(=O)=O)cc4S(O)(=O)=O)c(S(O)(=O)=O)cc3)ccc2)c(cc1)C	Dtr
4.0442	Tacrine	0.65	n1c2c(CCCC2)c(N)c2c1cccc2	Dtr
4.0443	Tacrolimus	0.99	O1C(/C(=C/C2CC(OC)C(O)CC2)/C)C(C)C(O)CC(=O)C(\C=C(\CC(CC(OC)C2OC(O)(C(=O)C(=O)N3C(CCCC3)C1=O)C(CC2OC)C)C)/C)CC=C	Dtr
4.0444	Talinolol	0.61	O(CC(O)CNC(C)(C)C)c1ccc(NC(=O)NC2CCCCC2)cc1	Dtr
4.0445	Tamsulosin	0.97	S(=O)(=O)(N)c1cc(ccc1OC)CC(NCCOc1ccccc1OCC)C	Dtr
4.0446	Tegaserod	0.98	O(C)c1cc2c([nH]cc2\C=N\N\C(=N\CCCCC)\N)cc1	Dtr
4.0449	Telithromycin	0.59	O1C(CC)C2(OC(=O)N(C2C(C)C(=O)C(CC(OC)(C)C(OC2OC(CC(N(C)C)C2O)C)C(C)C(=O)C(C)C1=O)C)CCCCn1cc(nc1)-c1cccnc1)C	Dtr
4.045	Telmisartan	1	OC(=O)c1ccccc1-c1ccc(cc1)Cn1c2c(nc1CCC)c(cc(c2)-c1nc2c(n1C)cccc2)C	Dtr
4.0451	Teniposide	1	s1cccc1C1OC2C(OC(OC3C4C(C(c5c3cc3OCOc3c5)c3cc(OC)c(O)c(OC)c3)C(OC4)=O)C(O)C2O)CO1	Dtr
4.0454	Terazosin	0.91	O1CCCC1C(=O)N1CCN(CC1)c1nc(N)c2cc(OC)c(OC)cc2n1	Dtr
4.0455	Terbutaline	0.23	Oc1cc(cc(O)c1)C(O)CNC(C)(C)C	Dtr
4.0456	Terodiline	0.88	N(C(C)(C)C)C(CC(c1ccccc1)c1ccccc1)C	Dtr
4.0457	Tesaglitazar	1	S(Oc1ccc(cc1)CCOc1ccc(cc1)CC(OCC)C(O)=O)(=O)(=O)C	Dtr
4.0458	Tetracycline	0.36	OC12C(CC3C(=C1O)C(=O)c1c(cccc1O)C3(O)C)C(N(C)C)C(=O)C(C(=O)N)=C2O	Dtr
4.0459	Tetrahydrocannabinol__ D9-	0.96	O1c2c(C3C(CCC(=C3)C)C1(C)C)c(O)cc(c2)CCCCC	Dtr
4.046	Tezosentan	0.99	S(=O)(=O)(Nc1nc(nc(OCCO)c1Oc1ccccc1OC)-c1cc(ncc1)-c1nn[nH]n1)c1ncc(cc1)C(C)C	Dtr
4.0461	Thalidomide	0.57	O=C1NC(=O)CCC1N1C(=O)c2c(cccc2)C1=O	Dtr
4.0462	Theophylline	0.48	O=C1N(C)C(=O)N(c2[nH]cnc12)C	Dtr
4.0463	Thiopental	0.84	S=C1NC(=O)C(C(CCC)C)(CC)C(=O)N1	Dtr
4.0464	Thiotepa	0.1	S=P(N1CC1)(N1CC1)N1CC1	Dtr
4.0466	Ticarcillin	0.51	S1C2N(C(C(O)=O)C1(C)C)C(=O)C2NC(=O)C(C(O)=O)c1ccsc1	Dtr
4.0467	Tigecycline	0.8	OC12C(CC3C(C1=O)=C(O)c1c(C3)c(N(C)C)cc(NC(=O)CNC(C)(C)C)c1O)C(N(C)C)C(=O)C(C(=O)N)=C2O	Dtr
4.0468	Timolol	0.1	s1nc(N2CCOCC2)c(OCC(O)CNC(C)(C)C)n1	Dtr
4.0469	Tinidazole	0.15	S(=O)(=O)(CCn1c(ncc1[N+](=O)[O-])C)CC	Dtr
4.047	Tirapazamine	0.19	[O-][n+]1c2c([n+]([O-])nc1N)cccc2	Dtr
4.0471	Tizanidine	0.3	Clc1ccc2nsnc2c1NC=1NCCN=1	Dtr
4.0473	Tocainide	0.13	O=C(Nc1c(cccc1C)C)C(N)C	Dtr
4.0474	Tolamolol	0.91	O(CC(O)CNCCOc1ccc(cc1)C(=O)N)c1ccccc1C	Dtr
4.0476	Tolcapone	0.99	Oc1c(N(O)[O-])cc(cc1O)C(=O)c1ccc(cc1)C	Dtr
4.0477	Toloxatone	0.5	O1C(CN(c2cc(ccc2)C)C1=O)CO	Dtr
4.0478	Tolterodine	0.96	Oc1ccc(cc1C(CCN(C(C)C)C(C)C)c1ccccc1)C	Dtr
4.048	Topotecan	0.25	O1CC2=C(C=C3N(Cc4c3nc3c(c4)c(CN(C)C)c(O)cc3)C2=O)C(O)(CC)C1=O	Dtr
4.0481	Torasemide	0.99	S(=O)(=O)(NC(=O)NC(C)C)c1cnccc1Nc1cc(ccc1)C	Dtr
4.0482	Tramadol	0.16	O(C)c1cc(ccc1)C1(O)CCCCC1CN(C)C	Dtr
4.0484	Triamcinolone Acetonide	0.8	FC12C(C3CC4OC(OC4(C(=O)CO)C3(CC1O)C)(C)C)CCC1=CC(=O)C=CC12C	Dtr
4.0485	Triamterene	0.59	n1c(N)c2nc(-c3ccccc3)c(nc2nc1N)N	Dtr
4.0486	Triazolam	0.89	Clc1ccccc1C1=NCc2n(-c3c1cc(Cl)cc3)c(nn2)C	Dtr
4.0487	Trimethoprim	0.46	O(C)c1c(OC)cc(cc1OC)Cc1cnc(nc1N)N	Dtr
4.0488	Trimetrexate	0.96	O(C)c1c(OC)cc(NCc2ccc3nc(nc(N)c3c2C)N)cc1OC	Dtr
4.0489	Trimipramine	0.95	N(CC(CN1c2c(CCc3c1cccc3)cccc2)C)(C)C	Dtr
4.049	Trovafloxacin	0.81	Fc1cc(F)ccc1N1C=C(C(O)=O)C(=O)c2cc(F)c(nc12)N1CC2C(C1)C2N	Dtr
4.0492	Valproic Acd	0.9	OC(=O)C(CCC)CCC	Dtr
4.0493	Valsartan	0.95	OC(=O)C(N(Cc1ccc(cc1)-c1ccccc1-c1nn[nH]n1)C(=O)CCCC)C(C)C	Dtr
4.0494	Valspodar	0.98	O=C1N(C)C(C(=O)C(C\C=C\C)C)C(=O)NC(C(C)C)C(=O)N(CC(=O)N(C)C(CC(C)C)C(=O)NC(C(C)C)C(=O)N(C)C(CC(C)C)C(=O)NC(C)C(=O)NC(C)C(=O)N(C)C(CC(C)C)C(=O)N(C)C(CC(C)C)C(=O)N(C)C1C(C)C)C	Dtr
4.0495	Vancomycin	0.37	Clc1c2Oc3cc4C(NC(=O)C(NC(=O)C(NC(=O)C(NC)CC(C)C)C(O)c(c1)cc2)CC(=O)N)C(=O)NC1c2cc(-c5c(cc(O)cc5O)C(NC(=O)C(NC1=O)C(O)c1cc(Cl)c(Oc(c4)c3OC3OC(CO)C(O)C(O)C3OC3OC(C)C(O)C(N)(C3)C)cc1)C(O)=O)c(O)cc2	Dtr
4.0496	Vardenafil	0.95	S(=O)(=O)(N1CCN(CC1)CC)c1cc(C=2N=C(O)c3n(N=2)c(nc3C)CCC)c(OCC)cc1	Dtr
4.0498	Venlafaxine	0.27	O(C)c1ccc(cc1)C(CN(C)C)C1(O)CCCCC1	Dtr
4.0499	Verapamil	0.9	O(C)c1cc(ccc1OC)C(C(C)C)(CCCN(CCc1cc(OC)c(OC)cc1)C)C#N	Dtr
4.05	Verlukast	1	Clc1cc2nc(ccc2cc1)\C=C\c1cc(ccc1)C(SCCC(=O)N(C)C)SCCC(O)=O	Dtr
4.0501	Vinblastine	0.86	O(C(=O)C)C1C2(C3N(CCC34C(N(c3cc(OC)c(cc34)C3(CC4CC(O)(CN(C4)CCc4c3[nH]c3c4cccc3)CC)C(OC)=O)C)C1(O)C(OC)=O)CC=C2)CC	Dtr
4.0502	Vincristine	0.6	O(C(=O)C)C1C2(C3N(CCC34C(N(c3cc(OC)c(cc34)C3(CC4CC(O)(CN(C4)CCc4c3[nH]c3c4cccc3)CC)C(OC)=O)C=O)C1(O)C(OC)=O)CC=C2)CC	Dtr
4.0503	Voriconazole	0.58	Fc1cc(F)ccc1C(O)(C(C)c1ncncc1F)Cn1ncnc1	Dtr
4.0504	Vorinostat	0.71	O=C(Nc1ccccc1)CCCCCCC(=O)NO	Dtr
4.0505	Warfarin	0.99	O1c2c(cccc2)C(=O)C(C(CC(=O)C)c2ccccc2)=C1O	Dtr
4.0506	Xamoterol	0.03	O1CCN(CC1)C(=O)NCCNCC(O)COc1ccc(O)cc1	Dtr
4.0507	Zaleplon	0.6	O=C(N(CC)c1cc(ccc1)C=1n2ncc(c2N=CC=1)C#N)C	Dtr
4.0508	Zanamivir	0.09	O1C(C(O)C(O)CO)C(NC(=O)C)C(NC(N)=N)C=C1C(O)=O	Dtr
4.051	Ziprasidone	0.99	Clc1cc2NC(=O)Cc2cc1CCN1CCN(CC1)c1nsc2c1cccc2	Dtr
4.0511	Zoledronic Acid	0.22	P(O)(O)(=O)C(P(O)(O)=O)(O)Cn1ccnc1	Dtr
4.0512	Zolmitriptan	0.25	O1CC(NC1=O)Cc1cc2c([nH]cc2CCN(C)C)cc1	Dtr

## Sheet: 2-CP
id	molecule	PPB(fb)	SMILES
1	Acetyl-Daptomycin	0.12	CC(N[C@H](C(N[C@H](C(N[C@H](C(N[C@H]1[C@@H](C)OC([C@H](CC(C2=CC=CC=C2N)=O)NC([C@H]([C@@H](CC(O)=O)C)NC([C@@H](CO)NC(CNC([C@H](CC(O)=O)NC([C@@H](C)NC([C@H](CC(O)=O)NC([C@H](CCCN)NC(CNC1=O)=O)=O)=O)=O)=O)=O)=O)=O)=O)=O)CC(O)=O)=O)CC(N)=O)=O)CC3=CNC4=CC=CC=C43)=O
2	Anidulafungin	0.99	CCCCCOC1=CC=C(C=C1)C2=CC=C(C=C2)C3=CC=C(C=C3)C(=O)N[C@H]4C[C@H]([C@H](NC(=O)[C@@H]5[C@H]([C@H](CN5C(=O)[C@@H](NC(=O)[C@@H](NC(=O)[C@@H]6C[C@H](CN6C(=O)[C@@H](NC4=O)[C@@H](C)O)O)[C@@H]([C@H](C7=CC=C(C=C7)O)O)O)[C@@H](C)O)C)O)O)O
3	Caspofungin	0.97	CCC(C)CC(C)CCCCCCCCC(=O)N[C@H]1C[C@H]([C@H](NC(=O)[C@@H]2[C@H](CCN2C(=O)[C@@H](NC(=O)[C@@H](NC(=O)[C@@H]3C[C@H](CN3C(=O)[C@@H](NC1=O)[C@@H](C)O)O)[C@@H]([C@H](C4=CC=C(C=C4)O)O)O)[C@@H](CCN)O)O)NCCN)O
4	Lanreotide	0.79-0.83	C[C@H]([C@@H](C(=O)N)NC(=O)[C@@H]1CSSC[C@@H](C(=O)N[C@H](C(=O)N[C@@H](C(=O)N[C@H](C(=O)N[C@H](C(=O)N1)C(C)C)CCCCN)CC2=CNC3=CC=CC=C32)CC4=CC=C(C=C4)O)NC(=O)[C@@H](CC5=CC6=CC=CC=C6C=C5)N)O
5	Pasireotide	0.88	C1[C@H](CN2[C@@H]1C(=O)N[C@H](C(=O)N[C@@H](C(=O)N[C@H](C(=O)N[C@H](C(=O)N[C@H](C2=O)CC3=CC=CC=C3)CC4=CC=C(C=C4)OCC5=CC=CC=C5)CCCCN)CC6=CNC7=CC=CC=C76)C8=CC=CC=C8)OC(=O)NCCN
6	Romidepsin	0.92-0.94	C/C=C\1/C(=O)N[C@H](C(=O)O[C@H]\2CC(=O)N[C@@H](C(=O)N[C@H](CSSCC/C=C2)C(=O)N1)C(C)C)C(C)C
7	Octreotide	0.65	C[C@H]([C@H]1C(=O)N[C@@H](CSSC[C@@H](C(=O)N[C@H](C(=O)N[C@@H](C(=O)N[C@H](C(=O)N1)CCCCN)CC2=CNC3=CC=CC=C32)CC4=CC=CC=C4)NC(=O)[C@@H](CC5=CC=CC=C5)N)C(=O)N[C@H](CO)[C@@H](C)O)O
8	Teixobactin	0.84	CC[C@H](C)[C@H]1C(=O)O[C@H]([C@H](C(=O)N[C@H](C(=O)N[C@H](C(=O)N1)C[C@H]2CN=C(N2)N)C)NC(=O)[C@H](CO)NC(=O)[C@H]([C@@H](C)CC)NC(=O)[C@@H]([C@@H](C)CC)NC(=O)[C@@H](CCC(=O)N)NC(=O)[C@H](CO)NC(=O)[C@H]([C@@H](C)CC)NC(=O)[C@@H](CC3=CC=CC=C3)NC)C
9	Colistin	0.904-0.929	CCC(C)CCCC(=O)N[C@@H](CCN)C(=O)N[C@@H]([C@@H](C)O)C(=O)N[C@@H](CCN)C(=O)N[C@H]1CCNC(=O)[C@@H](NC(=O)[C@@H](NC(=O)[C@@H](NC(=O)[C@@H](NC(=O)[C@H](NC(=O)[C@@H](NC1=O)CCN)CC(C)C)CC(C)C)CCN)CCN)[C@@H](C)O
10	Dactinomycin	0.05	C[C@@H]1[C@@H](C(=O)N[C@@H](C(=O)N2CCC[C@H]2C(=O)N(CC(=O)N([C@H](C(=O)O1)C(C)C)C)C)C(C)C)NC(=O)C3=C4C(=C(C=C3)C)OC5=C(C(=O)C(=C(C5=N4)C(=O)N[C@H]6[C@H](OC(=O)[C@@H](N(C(=O)CN(C(=O)[C@@H]7CCCN7C(=O)[C@H](NC6=O)C(C)C)C)C)C(C)C)C)N)C
11	Polymyxin?B	0.559	CCC(C)CCCCC(=O)N[C@@H](CCN)C(=O)N[C@@H]([C@@H](C)O)C(=O)N[C@@H](CCN)C(=O)N[C@H]1CCNC(=O)[C@@H](NC(=O)[C@@H](NC(=O)[C@@H](NC(=O)[C@@H](NC(=O)[C@H](NC(=O)[C@H](NC1=O)CCN)CC2=CC=CC=C2)CC(C)C)CCN)CCN)[C@@H](C)O
12	Eptifibatide	0.25	C1C[C@H]2C(=O)N[C@@H](CSSCCC(=O)N[C@H](C(=O)NCC(=O)N[C@H](C(=O)N[C@H](C(=O)N2C1)CC3=CNC4=CC=CC=C43)CC(=O)O)CCCCN=C(N)N)C(=O)N
13	Desmopressin	0.5	C1C[C@H](N(C1)C(=O)[C@@H]2CSSCCC(=O)N[C@H](C(=O)N[C@H](C(=O)N[C@H](C(=O)N[C@H](C(=O)N2)CC(=O)N)CCC(=O)N)CC3=CC=CC=C3)CC4=CC=C(C=C4)O)C(=O)N[C@H](CCCN=C(N)N)C(=O)NCC(=O)N
14	Cyclosporine	0.9	CC[C@H]1C(=O)N(CC(=O)N([C@H](C(=O)N[C@H](C(=O)N([C@H](C(=O)N[C@H](C(=O)N[C@@H](C(=O)N([C@H](C(=O)N([C@H](C(=O)N([C@H](C(=O)N([C@H](C(=O)N1)[C@@H]([C@H](C)C/C=C/C)O)C)C(C)C)C)CC(C)C)C)CC(C)C)C)C)C)CC(C)C)C)C(C)C)CC(C)C)C)C
15	Oxytocin	0.3	CC[C@H](C)[C@H]1C(=O)N[C@H](C(=O)N[C@H](C(=O)N[C@@H](CSSC[C@@H](C(=O)N[C@H](C(=O)N1)CC2=CC=C(C=C2)O)N)C(=O)N3CCC[C@H]3C(=O)N[C@@H](CC(C)C)C(=O)NCC(=O)N)CC(=O)N)CCC(=O)N
16	Vancomycin	0.55	C[C@H]1[C@H]([C@@](C[C@@H](O1)O[C@@H]2[C@H]([C@@H]([C@H](O[C@H]2OC3=C4C=C5C=C3OC6=C(C=C(C=C6)[C@H]([C@H](C(=O)N[C@H](C(=O)N[C@H]5C(=O)N[C@@H]7C8=CC(=C(C=C8)O)C9=C(C=C(C=C9[C@H](NC(=O)[C@H]([C@@H](C1=CC(=C(O4)C=C1)Cl)O)NC7=O)C(=O)O)O)O)CC(=O)N)NC(=O)[C@@H](CC(C)C)NC)O)Cl)CO)O)O)(C)N)O
17	Micafungin	0.99	CCCCCOC1=CC=C(C=C1)C2=CC(=NO2)C3=CC=C(C=C3)C(=O)N[C@H]4C[C@H]([C@H](NC(=O)[C@@H]5[C@H]([C@H](CN5C(=O)[C@@H](NC(=O)[C@@H](NC(=O)[C@@H]6C[C@H](CN6C(=O)[C@@H](NC4=O)[C@@H](C)O)O)[C@@H]([C@H](C7=CC(=C(C=C7)O)OS(=O)(=O)O)O)O)[C@@H](CC(=O)N)O)C)O)O)O
18	Quinupristin	0.55-0.78	CC[C@@H]1C(=O)N2CCC[C@H]2C(=O)N([C@H](C(=O)N3C[C@H](C(=O)C[C@H]3C(=O)N[C@H](C(=O)O[C@@H]([C@@H](C(=O)N1)NC(=O)C4=C(C=CC=N4)O)C)C5=CC=CC=C5)CS[C@@H]6CN7CCC6CC7)CC8=CC=C(C=C8)N(C)C)C
19	Terlipressin	0.3	C1C[C@H](N(C1)C(=O)[C@@H]2CSSC[C@@H](C(=O)N[C@H](C(=O)N[C@H](C(=O)N[C@H](C(=O)N[C@H](C(=O)N2)CC(=O)N)CCC(=O)N)CC3=CC=CC=C3)CC4=CC=C(C=C4)O)NC(=O)CNC(=O)CNC(=O)CN)C(=O)N[C@@H](CCCCN)C(=O)NCC(=O)N
20	Vasopressin	0.01	C1C[C@H](N(C1)C(=O)[C@@H]2CSSC[C@@H](C(=O)N[C@H](C(=O)N[C@H](C(=O)N[C@H](C(=O)N[C@H](C(=O)N2)CC(=O)N)CCC(=O)N)CC3=CC=CC=C3)CC4=CC=C(C=C4)O)N)C(=O)N[C@@H](CCCN=C(N)N)C(=O)NCC(=O)N
21	Daptomycin	0.85	CCCCCCCCCC(=O)N[C@@H](CC1=CNC2=CC=CC=C21)C(=O)N[C@@H](CC(=O)N)C(=O)N[C@@H](CC(=O)O)C(=O)N[C@H]3[C@H](OC(=O)[C@@H](NC(=O)[C@@H](NC(=O)[C@H](NC(=O)CNC(=O)[C@@H](NC(=O)[C@H](NC(=O)[C@@H](NC(=O)[C@@H](NC(=O)CNC3=O)CCCN)CC(=O)O)C)CC(=O)O)CO)[C@H](C)CC(=O)O)CC(=O)C4=CC=CC=C4N)C
22	Telavancin	0.897	CCCCCCCCCCNCCN[C@]1(C[C@@H](O[C@H]([C@H]1O)C)O[C@@H]2[C@H]([C@@H]([C@H](O[C@H]2OC3=C4C=C5C=C3OC6=C(C=C(C=C6)[C@H]([C@H](C(=O)N[C@H](C(=O)N[C@H]5C(=O)N[C@@H]7C8=CC(=C(C=C8)O)C9=C(C(=C(C=C9[C@H](NC(=O)[C@H]([C@@H](C1=CC(=C(O4)C=C1)Cl)O)NC7=O)C(=O)O)O)CNCP(=O)(O)O)O)CC(=O)N)NC(=O)[C@@H](CC(C)C)NC)O)Cl)CO)O)O)C
23	Dalbavancin	0.93	CC(C)CCCCCCCCC(=O)N[C@@H]1[C@H]([C@@H]([C@H](O[C@H]1OC2=C3C=C4C=C2OC5=C(C=C(C=C5)[C@H]([C@H]6C(=O)NC(C7=CC(=CC(=C7C8=C(C=CC(=C8)[C@H](C(=O)N6)NC(=O)[C@@H]4NC(=O)[C@@H]9C1=CC(=CC(=C1Cl)O)OC1=C(C=CC(=C1)[C@H](C(=O)N[C@H](CC1=CC=C(O3)C=C1)C(=O)N9)NC)O)O)O[C@@H]1[C@H]([C@H]([C@@H]([C@H](O1)CO)O)O)O)O)C(=O)NCCCN(C)C)O)Cl)C(=O)O)O)O
24	Oritavancin	0.85	C[C@H]1[C@@H]([C@@](C[C@@H](O1)O[C@H]2[C@H]3C(=O)N[C@@H](C4=CC(=CC(=C4C5=C(C=CC(=C5)[C@H](C(=O)N3)NC(=O)[C@H]6C7=CC(=C(C(=C7)OC8=C(C=C(C=C8)[C@H]([C@H](C(=O)N[C@H](C(=O)N6)CC(=O)N)NC(=O)[C@@H](CC(C)C)NC)O)Cl)O[C@H]9[C@@H]([C@H]([C@@H]([C@H](O9)CO)O)O)O[C@H]1C[C@]([C@H]([C@@H](O1)C)O)(C)NCC1=CC=C(C=C1)C1=CC=C(C=C1)Cl)OC1=C(C=C2C=C1)Cl)O)O)O)C(=O)O)(C)N)O

## Sheet: 3-SCP
id	molecule	PPB (fb)	SMILES
1	Pep.1	0.242	O=C(N)C[C@@H](C1=O)NC(=O)[C@H](CCC(=O)N)NC(=O)[C@H](Cc2ccccc2)NC(=O)[C@H](Cc3ccc(O)cc3)NC(=O)[C@@H]([NH3+])CSSC[C@@H](C([O-])=O)NC(=O)CNC(=O)[C@@H](NC(=O)[C@@H](N14)CCC4)CCCNC(N)=[NH2+]
2	Pep.2	0.005	O=C(N)C[C@@H](C1=O)NC(=O)[C@H](CCC(=O)N)NC(=O)[C@H]([C@@H](C)CC)NC(=O)[C@H](Cc2ccc(O)cc2)NC(=O)[C@@H]([NH3+])CSSC[C@@H](C([O-])=O)NC(=O)CNC(=O)[C@H](CC(C)C)NC(=O)[C@@H](N13)CCC3
3	Pep.3	0.0004	[NH3+][C@H]1CSSC[C@@H](C([O-])=O)NC(=O)[C@H]([C@@H](C)O)NC(=O)[C@H](C(C)C)NC(=O)[C@H](CCCC[NH3+])NC(=O)[C@@H](NC(=O)[C@H](C)NC1=O)Cc(c[nH]2)c(c23)cccc3
4	Pep.4	0.616	c1ccccc1C[C@@H](C2=O)NC(=O)[C@@H]([NH3+])CSSC[C@@H](C([O-])=O)NC(=O)[C@H](Cc3ccc(O)cc3)NC(=O)[C@H](CCCC[NH3+])NC(=O)[C@H](Cc(c[nH]4)c(c45)cccc5)NC(=O)[C@@H](NC(=O)[C@@H](N26)CCC6)Cc7ccccc7
5	Pep.5	0	NC(=[NH2+])NCCC[C@@H](C1=O)NC(=O)[C@H](Cc(c[nH]2)c(c23)cccc3)NC(=O)[C@@H]([NH3+])CSSC[C@@H](C([O-])=O)NC(=O)[C@H](CCCNC(N)=[NH2+])NC(=O)[C@H](C)NC(=O)[C@H](C(C)C)NC(=O)[C@@H](NC(=O)[C@@H](N14)CCC4)CCCNC(N)=[NH2+]
6	Pep.6	0.263	[NH3+][C@H]1CSSC[C@@H](C([O-])=O)NC(=O)[C@H]([C@@H](C)O)NC(=O)[C@H]([C@@H](C)O)NC(=O)[C@H](CCCC[NH3+])NC(=O)[C@H](Cc(c[nH]2)c(c23)cccc3)NC(=O)[C@H](Cc4ccccc4)NC(=O)[C@@H](NC1=O)Cc5ccccc5
7	Pep.7	0	[NH3+][C@H]1CSSC[C@@H](C([O-])=O)NC(=O)[C@H]([C@@H](C)O)NC(=O)[C@H](CCCC[NH3+])NC(=O)[C@H](CCCC[NH3+])NC(=O)[C@H](CC(C)C)NC(=O)[C@H](CC(C)C)NC(=O)[C@@H](NC1=O)CCCC[NH3+]
8	Pep.8	0.855	[NH3+][C@H]1CSSC[C@@H](C([O-])=O)NC(=O)[C@H](Cc2ccc(O)cc2)NC(=O)[C@H](Cc3ccc(O)cc3)NC(=O)[C@H](Cc4ccc(O)cc4)NC(=O)[C@H](Cc5ccc(O)cc5)NC(=O)[C@H](Cc6ccc(O)cc6)NC(=O)[C@H](Cc7ccc(O)cc7)NC(=O)[C@@H](NC1=O)Cc8ccc(O)cc8
9	Pep.9	0	[NH3+][C@H]1CSSC[C@@H](C([O-])=O)NC(=O)[C@H](C)NC(=O)[C@H](C)NC(=O)[C@H](CC(C)C)NC(=O)[C@H](C(C)C)NC(=O)[C@H](CC(C)C)NC(=O)CNC(=O)[C@H](C)NC1=O
10	Pep.10	0.367	c1[nH]cnc1C[C@@H](C2=O)NC(=O)[C@H](C(C)C)NC(=O)[C@H](Cc(c[nH]3)c(c34)cccc4)NC(=O)[C@@H]([NH3+])CSSC[C@@H](C([O-])=O)NC(=O)[C@H](CCC(=O)[O-])NC(=O)[C@H](Cc5ccccc5)NC(=O)[C@H](CCC(=O)N)NC(=O)[C@@H](N26)CCC6
11	Pep.11	0	O=C(N)CC[C@@H](C1=O)NC(=O)[C@H](CC(=O)N)NC(=O)[C@@H]([NH3+])CSSC[C@@H](C([O-])=O)NC(=O)[C@H](CCC(=O)N)NC(=O)[C@@H](NC(=O)[C@@H](N12)CCC2)Cc(c[nH]3)c(c34)cccc4
12	Pep.12	0.8	[NH3+][C@H]1CSSC[C@@H](C([O-])=O)NC(=O)[C@H](C)NC(=O)[C@H](CC(C)C)NC(=O)[C@H](Cc(c[nH]2)c(c23)cccc3)NC(=O)[C@H](CC(=O)[O-])NC(=O)[C@H](CC(=O)[O-])NC(=O)[C@@H](NC(=O)[C@@H](NC1=O)CO)Cc4ccccc4
13	Pep.13	0.349	[NH3+][C@H]1CSSC[C@@H](C([O-])=O)NC(=O)CNC(=O)[C@H](Cc2nc[nH]c2)NC(=O)[C@H](Cc3ccc(O)cc3)NC(=O)[C@H](CCC(=O)[O-])NC(=O)[C@H](C)NC(=O)[C@H](CC(C)C)NC(=O)[C@@H](NC1=O)Cc4ccc(O)cc4
14	Pep.14	0.074	O=C1[C@H](C)NC(=O)[C@@H]([NH3+])CSSC[C@@H](C([O-])=O)NC(=O)CNC(=O)[C@H](Cc2nc[nH]c2)NC(=O)[C@H](C)NC(=O)[C@H](Cc(c[nH]3)c(c34)cccc4)NC(=O)[C@H](C)NC(=O)[C@@H](N15)CCC5
15	Pep.15	0.153	[NH3+][C@H]1CSSC[C@@H](C([O-])=O)NC(=O)[C@H](C(C)C)NC(=O)[C@H](C)NC(=O)[C@H](CO)NC(=O)[C@H](Cc2ccc(O)cc2)NC(=O)[C@H](C(C)C)NC(=O)[C@@H](NC1=O)Cc3ccccc3
16	Pep.16	0.151	[NH3+][C@H]1CSSC[C@@H](C([O-])=O)NC(=O)[C@H](Cc2ccc(O)cc2)NC(=O)[C@H](CCCNC(N)=[NH2+])NC(=O)[C@H](CCCC[NH3+])NC(=O)[C@H]([C@@H](C)CC)NC(=O)[C@@H](NC1=O)CCCNC(N)=[NH2+]
